# Supplementary material for: 6-(4-Fluoro­pheneth­yl)-7-imino-3-phenyl-2,3,6,7-tetra­hydro-1,3-thia­zolo[4,5-d]pyrimidine-2-thione
Source: Acta Crystallogr Sect E Struct Rep Online. 2009 Nov 14;65(Pt 12):o3098. doi: 10.1107/S1600536809047576 (PMC2971921; doi:10.1107/S1600536809047576)
Supplement: Supplementary file 1 [file e-65-o3098-sup1.cif]

##############################################################################
###                                                                        ###
###        Electronic paper (Acta Crystallographica Section E)             ###
###                                                                        ###
##############################################################################
#                                                                            #
# This CIF contains the data in a paper accepted for publication in Acta     #
# Crystallographica Section E. It conforms to the requirements of Notes      #
# for Authors for Section E, and has been peer reviewed under the auspices   #
# of the IUCr Commission on Journals.                                        #
#                                                                            #
# Full details of the Crystallographic Information File format               #
# are given in the paper "The Crystallographic Information File (CIF):       #
# a New Standard Archive File for Crystallography" by S. R. Hall, F. H.      #
# Allen and I. D. Brown [Acta Cryst. (1991), A47, 655-685].                  #
#                                                                            #
# The current version of the core CIF dictionary is obtainable from          #
# ftp://ftp.iucr.org/pub/cif_core.dic. The current version number is 2.4.    #
#                                                                            #
# Software is freely available for graphical display of the structure(s) in  #
# this CIF.  For information consult the CIF home page http://www.iucr.org/  #
# cif/home.html                                                              #
#                                                                            #
# This file may be used for bona fide research purposes within the           #
# scientific community so long as proper attribution is given to the journal # 
# article from which it was obtained.                                        #
#                                                                            #
##############################################################################
                                             
data_global
_audit_creation_method     SHELXL-97
_journal_date_recd_electronic     2009-11-10
_journal_date_accepted     2009-11-10
_journal_name_full     'Acta Crystallographica, Section E'
_journal_year     2009
_journal_volume     65
_journal_issue     12
_journal_page_first     o3098
_journal_page_last     o3098
_journal_paper_category     QO
_journal_coeditor_code     JH2113
_publ_contact_author_name     'Dr. Ying Liang'
_publ_contact_author_address
;
Hubei Biopesticide Engineering Research Center, Hubei Academy of
Agricultural Science, Wuhan 430064, People's Republic of China
;
_publ_contact_author_email     ly.liang8@gmail.com
_publ_contact_author_fax     '86-27-59101919'
_publ_contact_author_phone     '86-27-59101911'
_publ_section_title
;\
6-(4-Fluorophenethyl)-7-imino-3-phenyl-2,3,6,7-tetrahydro-1,3-thiazolo[4,5-\
<i>d</i>]pyrimidine-2-thione
;
loop_
    _publ_author_name
    _publ_author_address
    'Ying Liang'
;
Hubei Biopesticide Engineering Research Center
Hubei Academy of Agricultural Science, Wuhan 430064
People's Republic of China
;
    'Hong-Wu He'
;
Key Laboratory of Pesticides & Chemical Biology of the Ministry of Education
Central China Normal University
Wuhan 430079,
People's Republic of China
;
    'Zi-Wen Yang'
;
Hubei Biopesticide Engineering Research Center
Hubei Academy of Agricultural Science, Wuhan 430064
People's Republic of China
;
data_I
_chemical_name_systematic
;
6-(4-Fluorophenethyl)-7-imino-3-phenyl-2,3,6,7-tetrahydro-\
1,3-thiazolo[4,5-<i>d</i>]pyrimidine-2-thione
;
_chemical_name_common     ?
_chemical_formula_moiety     'C19 H15 F N4 S2'
_chemical_formula_sum     'C19 H15 F N4 S2'
_chemical_formula_structural     ?
_chemical_formula_analytical     ?
_chemical_formula_iupac     'C19 H15 F N4 S2'
_chemical_formula_weight     382.47
_chemical_melting_point     ?
_symmetry_cell_setting     monoclinic
_symmetry_space_group_name_H-M     'P 21/n'
loop_
    _symmetry_equiv_pos_as_xyz
    'x, y, z'
    '-x+1/2, y+1/2, -z+1/2'
    '-x, -y, -z'
    'x-1/2, -y-1/2, z-1/2'
_cell_length_a     8.6449(13)
_cell_length_b     12.3780(19)
_cell_length_c     16.546(3)
_cell_angle_alpha     90.00
_cell_angle_beta     91.531(3)
_cell_angle_gamma     90.00
_cell_volume     1769.9(5)
_cell_formula_units_Z     4
_cell_measurement_reflns_used     5242
_cell_measurement_theta_min     2.46
_cell_measurement_theta_max     27.86
_cell_measurement_temperature     298(2)
_exptl_crystal_description     block
_exptl_crystal_colour     colorless
_exptl_crystal_size_max     0.30
_exptl_crystal_size_mid     0.20
_exptl_crystal_size_min     0.20
_exptl_crystal_density_diffrn     1.435
_exptl_crystal_density_meas     ?
_exptl_crystal_density_method     'not measured'
_exptl_crystal_F_000     792
_exptl_absorpt_coefficient_mu     0.321
_exptl_absorpt_correction_type     multi-scan
_exptl_absorpt_process_details     '(SADABS; Sheldrick, 2001)'
_exptl_absorpt_correction_T_min     0.9098
_exptl_absorpt_correction_T_max     0.9385
_exptl_special_details
;
;
_diffrn_ambient_temperature     298(2)
_diffrn_radiation_type     MoK\a
_diffrn_radiation_wavelength     0.71073
_diffrn_radiation_source     'fine-focus sealed tube'
_diffrn_radiation_monochromator     graphite
_diffrn_measurement_device_type     'Bruker SMART APEX CCD area-detector'
_diffrn_measurement_method     '\f and \w'
_diffrn_detector_area_resol_mean     ?
_diffrn_reflns_number     13207
_diffrn_reflns_av_R_equivalents     0.0233
_diffrn_reflns_av_sigmaI/netI     0.0257
_diffrn_reflns_theta_min     2.05
_diffrn_reflns_theta_max     27.50
_diffrn_reflns_theta_full     27.50
_diffrn_measured_fraction_theta_max     0.994
_diffrn_measured_fraction_theta_full     0.994
_diffrn_reflns_limit_h_min     -11
_diffrn_reflns_limit_h_max     11
_diffrn_reflns_limit_k_min     -15
_diffrn_reflns_limit_k_max     16
_diffrn_reflns_limit_l_min     -20
_diffrn_reflns_limit_l_max     21
_diffrn_standards_number     ?
_diffrn_standards_interval_count     ?
_diffrn_standards_interval_time     ?
_diffrn_standards_decay_%     ?
_refine_special_details
;
Refinement of <i>F</i>^2^ against ALL reflections. The weighted <i>R</i>-factor
<i>wR</i> and goodness of fit <i>S</i> are based on <i>F</i>^2^, conventional
<i>R</i>-factors <i>R</i> are based on <i>F</i>, with <i>F</i> set to zero for
negative <i>F</i>^2^. The threshold expression of <i>F</i>^2^ >
\s(<i>F</i>^2^) is used only for calculating <i>R</i>-factors(gt) <i>etc</i>.
and is not relevant to the choice of reflections for refinement.
<i>R</i>-factors based on <i>F</i>^2^ are statistically about twice as large
as those based on <i>F</i>, and <i>R</i>- factors based on ALL data will be
even larger.
;
_reflns_number_total     4047
_reflns_number_gt     3442
_reflns_threshold_expression     I>2\s(I)
_refine_ls_structure_factor_coef     Fsqd
_refine_ls_matrix_type     full
_refine_ls_R_factor_all     0.0530
_refine_ls_R_factor_gt     0.0451
_refine_ls_wR_factor_gt     0.1132
_refine_ls_wR_factor_ref     0.1188
_refine_ls_goodness_of_fit_ref     1.047
_refine_ls_restrained_S_all     1.047
_refine_ls_number_reflns     4047
_refine_ls_number_parameters     238
_refine_ls_number_restraints     0
_refine_ls_hydrogen_treatment     mixed
_refine_ls_weighting_scheme     calc
_refine_ls_weighting_details
         'calc w=1/[\s^2^(Fo^2^)+(0.0630P)^2^+0.3948P] where P=(Fo^2^+2Fc^2^)/3'
_atom_sites_solution_hydrogens     geom
_atom_sites_solution_primary     direct
_atom_sites_solution_secondary     difmap
_refine_ls_shift/su_max     0.001
_refine_ls_shift/su_mean     0.000
_refine_diff_density_max     0.307
_refine_diff_density_min     -0.237
_refine_ls_extinction_method     none
_refine_ls_extinction_coef     ?
loop_
    _atom_type_symbol
    _atom_type_description
    _atom_type_scat_dispersion_real
    _atom_type_scat_dispersion_imag
    _atom_type_scat_source
    'C' 'C' 0.0033 0.0016
                         'International Tables Vol C Tables 4.2.6.8 and 6.1.1.4'
    'H' 'H' 0.0000 0.0000
                         'International Tables Vol C Tables 4.2.6.8 and 6.1.1.4'
    'N' 'N' 0.0061 0.0033
                         'International Tables Vol C Tables 4.2.6.8 and 6.1.1.4'
    'F' 'F' 0.0171 0.0103
                         'International Tables Vol C Tables 4.2.6.8 and 6.1.1.4'
    'S' 'S' 0.1246 0.1234
                         'International Tables Vol C Tables 4.2.6.8 and 6.1.1.4'
_computing_data_collection     'SMART (Bruker, 2000)'
_computing_cell_refinement     'SAINT (Bruker, 2000)'
_computing_data_reduction     'SAINT (Bruker, 2000)'
_computing_structure_solution     'SHELXS97 (Sheldrick, 2008)'
_computing_structure_refinement     'SHELXL97 (Sheldrick, 2008)'
_computing_molecular_graphics     'SHELXTL (Sheldrick, 2008)'
_computing_publication_material     'SHELXTL (Sheldrick, 2008)'
loop_
    _atom_site_type_symbol
    _atom_site_label
    _atom_site_fract_x
    _atom_site_fract_y
    _atom_site_fract_z
    _atom_site_U_iso_or_equiv
    _atom_site_adp_type
    _atom_site_calc_flag
    _atom_site_refinement_flags
    _atom_site_occupancy
    _atom_site_disorder_assembly
    _atom_site_disorder_group
    C C1 0.4958(2) 1.34258(14) 0.58804(13) 0.0535(5) Uani d . 1 . .
    C C2 0.4537(2) 1.33892(14) 0.50835(13) 0.0542(5) Uani d . 1 . .
    H H2 0.4863 1.3917 0.4726 0.065 Uiso calc R 1 . .
    C C3 0.3607(2) 1.25414(15) 0.48189(11) 0.0502(4) Uani d . 1 . .
    H H3 0.3306 1.2503 0.4276 0.060 Uiso calc R 1 . .
    C C4 0.31153(19) 1.17484(13) 0.53462(11) 0.0429(4) Uani d . 1 . .
    C C5 0.3617(2) 1.18055(15) 0.61453(11) 0.0504(4) Uani d . 1 . .
    H H5 0.3335 1.1265 0.6503 0.060 Uiso calc R 1 . .
    C C6 0.4530(2) 1.26536(16) 0.64208(12) 0.0572(5) Uani d . 1 . .
    H H6 0.4846 1.2697 0.6961 0.069 Uiso calc R 1 . .
    C C7 0.2083(2) 1.08369(14) 0.50454(11) 0.0482(4) Uani d . 1 . .
    H H7A 0.1203 1.1133 0.4745 0.058 Uiso calc R 1 . .
    H H7B 0.1696 1.0439 0.5503 0.058 Uiso calc R 1 . .
    C C8 0.29661(19) 1.00780(14) 0.45073(12) 0.0467(4) Uani d . 1 . .
    H H8A 0.3450 1.0496 0.4087 0.056 Uiso calc R 1 . .
    H H8B 0.3782 0.9732 0.4827 0.056 Uiso calc R 1 . .
    C C9 0.10871(19) 0.95138(14) 0.34270(10) 0.0422(4) Uani d . 1 . .
    C C10 0.03504(19) 0.85689(13) 0.30865(10) 0.0411(4) Uani d . 1 . .
    C C11 0.04789(18) 0.75959(13) 0.34560(9) 0.0379(3) Uani d . 1 . .
    C C12 0.1989(2) 0.82329(14) 0.44484(11) 0.0458(4) Uani d . 1 . .
    H H12 0.2567 0.8135 0.4925 0.055 Uiso calc R 1 . .
    C C13 -0.0990(2) 0.70793(14) 0.23294(10) 0.0445(4) Uani d . 1 . .
    C C14 -0.02508(18) 0.56612(13) 0.33171(10) 0.0402(4) Uani d . 1 . .
    C C15 0.0719(3) 0.49373(17) 0.29640(13) 0.0621(5) Uani d . 1 . .
    H H15 0.1341 0.5146 0.2541 0.075 Uiso calc R 1 . .
    C C16 0.0753(3) 0.38912(19) 0.32496(16) 0.0780(7) Uani d . 1 . .
    H H16 0.1398 0.3386 0.3014 0.094 Uiso calc R 1 . .
    C C17 -0.0147(3) 0.35897(17) 0.38718(18) 0.0776(8) Uani d . 1 . .
    H H17 -0.0116 0.2881 0.4058 0.093 Uiso calc R 1 . .
    C C18 -0.1101(3) 0.4326(2) 0.42259(16) 0.0739(7) Uani d . 1 . .
    H H18 -0.1711 0.4117 0.4653 0.089 Uiso calc R 1 . .
    C C19 -0.1156(2) 0.53768(16) 0.39494(12) 0.0554(5) Uani d . 1 . .
    H H19 -0.1796 0.5882 0.4188 0.066 Uiso calc R 1 . .
    N N1 0.19862(15) 0.92398(11) 0.41267(8) 0.0411(3) Uani d . 1 . .
    N N2 0.12708(17) 0.73932(11) 0.41615(9) 0.0459(3) Uani d . 1 . .
    N N3 0.1072(2) 1.04959(13) 0.31970(11) 0.0605(4) Uani d . 1 . .
    H H3A 0.052(3) 1.0564(19) 0.2764(15) 0.073 Uiso d . 1 . .
    N N4 -0.02702(16) 0.67676(11) 0.30352(8) 0.0397(3) Uani d . 1 . .
    F F1 0.58230(17) 1.42773(10) 0.61527(9) 0.0823(4) Uani d . 1 . .
    S S1 -0.07386(6) 0.84673(4) 0.21932(3) 0.05356(16) Uani d . 1 . .
    S S2 -0.19713(7) 0.63041(4) 0.16868(3) 0.06299(18) Uani d . 1 . .
loop_
    _atom_site_aniso_label
    _atom_site_aniso_U_11
    _atom_site_aniso_U_22
    _atom_site_aniso_U_33
    _atom_site_aniso_U_12
    _atom_site_aniso_U_13
    _atom_site_aniso_U_23
    C1 0.0557(10) 0.0390(9) 0.0653(12) -0.0015(7) -0.0051(9) -0.0124(8)
    C2 0.0649(11) 0.0400(9) 0.0579(12) -0.0030(8) 0.0053(9) 0.0022(8)
    C3 0.0616(11) 0.0468(10) 0.0418(9) 0.0013(8) -0.0036(8) -0.0013(7)
    C4 0.0455(9) 0.0374(8) 0.0457(9) 0.0022(7) 0.0017(7) -0.0069(7)
    C5 0.0657(11) 0.0424(9) 0.0431(10) 0.0013(8) 0.0027(8) -0.0003(7)
    C6 0.0738(13) 0.0516(11) 0.0456(10) 0.0017(9) -0.0113(9) -0.0088(8)
    C7 0.0463(9) 0.0461(9) 0.0523(10) -0.0049(7) 0.0040(8) -0.0077(8)
    C8 0.0384(8) 0.0437(9) 0.0576(11) -0.0028(7) -0.0038(7) -0.0108(8)
    C9 0.0456(9) 0.0420(9) 0.0391(8) -0.0044(7) 0.0005(7) 0.0010(7)
    C10 0.0478(9) 0.0415(8) 0.0337(8) -0.0036(7) -0.0048(7) 0.0028(6)
    C11 0.0403(8) 0.0388(8) 0.0344(8) -0.0022(6) -0.0019(6) -0.0006(6)
    C12 0.0493(9) 0.0426(9) 0.0448(10) 0.0028(7) -0.0131(7) -0.0014(7)
    C13 0.0541(10) 0.0429(9) 0.0361(8) -0.0027(7) -0.0056(7) 0.0005(7)
    C14 0.0455(8) 0.0356(8) 0.0390(8) -0.0024(6) -0.0096(7) -0.0015(6)
    C15 0.0763(14) 0.0584(12) 0.0516(11) 0.0159(10) 0.0021(10) -0.0024(9)
    C16 0.1057(19) 0.0501(12) 0.0772(16) 0.0275(12) -0.0187(14) -0.0099(11)
    C17 0.0875(16) 0.0422(11) 0.101(2) -0.0070(11) -0.0404(15) 0.0170(11)
    C18 0.0622(12) 0.0699(15) 0.0891(17) -0.0130(11) -0.0077(11) 0.0346(13)
    C19 0.0493(10) 0.0549(11) 0.0621(12) 0.0020(8) 0.0031(8) 0.0128(9)
    N1 0.0389(7) 0.0388(7) 0.0453(8) -0.0018(5) -0.0053(6) -0.0052(6)
    N2 0.0560(8) 0.0401(7) 0.0409(8) -0.0006(6) -0.0147(6) 0.0024(6)
    N3 0.0840(12) 0.0420(8) 0.0547(10) -0.0113(8) -0.0114(9) 0.0082(7)
    N4 0.0479(7) 0.0373(7) 0.0335(7) -0.0034(5) -0.0060(5) 0.0010(5)
    F1 0.0964(10) 0.0541(7) 0.0954(10) -0.0209(7) -0.0147(8) -0.0206(7)
    S1 0.0767(3) 0.0453(3) 0.0377(3) -0.0082(2) -0.0170(2) 0.00820(18)
    S2 0.0860(4) 0.0531(3) 0.0483(3) -0.0078(2) -0.0276(3) -0.0050(2)
_geom_special_details
;
All e.s.d.'s (except the e.s.d. in the dihedral angle between two l.s. planes)
are estimated using the full covariance matrix. The cell e.s.d.'s are taken
into account individually in the estimation of e.s.d.'s in distances, angles
and torsion angles; correlations between e.s.d.'s in cell parameters are only
used when they are defined by crystal symmetry. An approximate (isotropic)
treatment of cell e.s.d.'s is used for estimating e.s.d.'s involving l.s.
planes.
;
loop_
    _geom_bond_atom_site_label_1
    _geom_bond_atom_site_label_2
    _geom_bond_site_symmetry_2
    _geom_bond_distance
    _geom_bond_publ_flag
    C1 C2 . 1.359(3) ?
    C1 F1 . 1.362(2) ?
    C1 C6 . 1.367(3) ?
    C2 C3 . 1.386(3) ?
    C2 H2 . 0.9300 ?
    C3 C4 . 1.387(3) ?
    C3 H3 . 0.9300 ?
    C4 C5 . 1.382(2) ?
    C4 C7 . 1.515(2) ?
    C5 C6 . 1.384(3) ?
    C5 H5 . 0.9300 ?
    C6 H6 . 0.9300 ?
    C7 C8 . 1.515(2) ?
    C7 H7A . 0.9700 ?
    C7 H7B . 0.9700 ?
    C8 N1 . 1.470(2) ?
    C8 H8A . 0.9700 ?
    C8 H8B . 0.9700 ?
    C9 N3 . 1.274(2) ?
    C9 N1 . 1.418(2) ?
    C9 C10 . 1.439(2) ?
    C10 C11 . 1.354(2) ?
    C10 S1 . 1.7356(16) ?
    C11 N2 . 1.361(2) ?
    C11 N4 . 1.390(2) ?
    C12 N2 . 1.294(2) ?
    C12 N1 . 1.355(2) ?
    C12 H12 . 0.9300 ?
    C13 N4 . 1.364(2) ?
    C13 S2 . 1.6501(17) ?
    C13 S1 . 1.7472(18) ?
    C14 C15 . 1.369(3) ?
    C14 C19 . 1.369(3) ?
    C14 N4 . 1.447(2) ?
    C15 C16 . 1.378(3) ?
    C15 H15 . 0.9300 ?
    C16 C17 . 1.359(4) ?
    C16 H16 . 0.9300 ?
    C17 C18 . 1.371(4) ?
    C17 H17 . 0.9300 ?
    C18 C19 . 1.379(3) ?
    C18 H18 . 0.9300 ?
    C19 H19 . 0.9300 ?
    N3 H3A . 0.86(2) ?
loop_
    _geom_angle_atom_site_label_1
    _geom_angle_atom_site_label_2
    _geom_angle_atom_site_label_3
    _geom_angle_site_symmetry_1
    _geom_angle_site_symmetry_3
    _geom_angle
    _geom_angle_publ_flag
    C2 C1 F1 . . 118.50(18) ?
    C2 C1 C6 . . 122.77(17) ?
    F1 C1 C6 . . 118.72(18) ?
    C1 C2 C3 . . 118.01(18) ?
    C1 C2 H2 . . 121.0 ?
    C3 C2 H2 . . 121.0 ?
    C2 C3 C4 . . 121.47(17) ?
    C2 C3 H3 . . 119.3 ?
    C4 C3 H3 . . 119.3 ?
    C5 C4 C3 . . 118.15(16) ?
    C5 C4 C7 . . 121.30(16) ?
    C3 C4 C7 . . 120.54(16) ?
    C4 C5 C6 . . 121.04(18) ?
    C4 C5 H5 . . 119.5 ?
    C6 C5 H5 . . 119.5 ?
    C1 C6 C5 . . 118.50(18) ?
    C1 C6 H6 . . 120.7 ?
    C5 C6 H6 . . 120.7 ?
    C4 C7 C8 . . 110.67(14) ?
    C4 C7 H7A . . 109.5 ?
    C8 C7 H7A . . 109.5 ?
    C4 C7 H7B . . 109.5 ?
    C8 C7 H7B . . 109.5 ?
    H7A C7 H7B . . 108.1 ?
    N1 C8 C7 . . 113.30(14) ?
    N1 C8 H8A . . 108.9 ?
    C7 C8 H8A . . 108.9 ?
    N1 C8 H8B . . 108.9 ?
    C7 C8 H8B . . 108.9 ?
    H8A C8 H8B . . 107.7 ?
    N3 C9 N1 . . 118.24(15) ?
    N3 C9 C10 . . 131.12(16) ?
    N1 C9 C10 . . 110.63(14) ?
    C11 C10 C9 . . 121.06(15) ?
    C11 C10 S1 . . 110.87(12) ?
    C9 C10 S1 . . 128.06(12) ?
    C10 C11 N2 . . 125.78(15) ?
    C10 C11 N4 . . 113.49(14) ?
    N2 C11 N4 . . 120.72(14) ?
    N2 C12 N1 . . 126.76(15) ?
    N2 C12 H12 . . 116.6 ?
    N1 C12 H12 . . 116.6 ?
    N4 C13 S2 . . 127.02(13) ?
    N4 C13 S1 . . 109.46(12) ?
    S2 C13 S1 . . 123.52(10) ?
    C15 C14 C19 . . 121.81(18) ?
    C15 C14 N4 . . 118.95(17) ?
    C19 C14 N4 . . 119.19(15) ?
    C14 C15 C16 . . 118.4(2) ?
    C14 C15 H15 . . 120.8 ?
    C16 C15 H15 . . 120.8 ?
    C17 C16 C15 . . 120.7(2) ?
    C17 C16 H16 . . 119.7 ?
    C15 C16 H16 . . 119.7 ?
    C16 C17 C18 . . 120.3(2) ?
    C16 C17 H17 . . 119.9 ?
    C18 C17 H17 . . 119.9 ?
    C17 C18 C19 . . 120.1(2) ?
    C17 C18 H18 . . 120.0 ?
    C19 C18 H18 . . 120.0 ?
    C14 C19 C18 . . 118.7(2) ?
    C14 C19 H19 . . 120.6 ?
    C18 C19 H19 . . 120.6 ?
    C12 N1 C9 . . 122.40(13) ?
    C12 N1 C8 . . 119.05(14) ?
    C9 N1 C8 . . 118.54(14) ?
    C12 N2 C11 . . 113.08(14) ?
    C9 N3 H3A . . 110.2(16) ?
    C13 N4 C11 . . 114.58(13) ?
    C13 N4 C14 . . 123.01(13) ?
    C11 N4 C14 . . 122.39(12) ?
    C10 S1 C13 . . 91.60(8) ?
loop_
    _geom_torsion_atom_site_label_1
    _geom_torsion_atom_site_label_2
    _geom_torsion_atom_site_label_3
    _geom_torsion_atom_site_label_4
    _geom_torsion_site_symmetry_1
    _geom_torsion_site_symmetry_2
    _geom_torsion_site_symmetry_3
    _geom_torsion_site_symmetry_4
    _geom_torsion
    _geom_torsion_publ_flag
    F1 C1 C2 C3 . . . . -177.55(17) ?
    C6 C1 C2 C3 . . . . 1.4(3) ?
    C1 C2 C3 C4 . . . . -0.1(3) ?
    C2 C3 C4 C5 . . . . -1.9(3) ?
    C2 C3 C4 C7 . . . . 179.23(16) ?
    C3 C4 C5 C6 . . . . 2.7(3) ?
    C7 C4 C5 C6 . . . . -178.48(17) ?
    C2 C1 C6 C5 . . . . -0.7(3) ?
    F1 C1 C6 C5 . . . . 178.28(18) ?
    C4 C5 C6 C1 . . . . -1.4(3) ?
    C5 C4 C7 C8 . . . . -109.01(19) ?
    C3 C4 C7 C8 . . . . 69.8(2) ?
    C4 C7 C8 N1 . . . . -173.93(15) ?
    N3 C9 C10 C11 . . . . -177.3(2) ?
    N1 C9 C10 C11 . . . . 4.0(2) ?
    N3 C9 C10 S1 . . . . 4.0(3) ?
    N1 C9 C10 S1 . . . . -174.59(13) ?
    C9 C10 C11 N2 . . . . 0.3(3) ?
    S1 C10 C11 N2 . . . . 179.18(14) ?
    C9 C10 C11 N4 . . . . -178.47(15) ?
    S1 C10 C11 N4 . . . . 0.37(19) ?
    C19 C14 C15 C16 . . . . 1.2(3) ?
    N4 C14 C15 C16 . . . . 178.58(18) ?
    C14 C15 C16 C17 . . . . -0.5(4) ?
    C15 C16 C17 C18 . . . . -0.2(4) ?
    C16 C17 C18 C19 . . . . 0.3(4) ?
    C15 C14 C19 C18 . . . . -1.1(3) ?
    N4 C14 C19 C18 . . . . -178.46(17) ?
    C17 C18 C19 C14 . . . . 0.3(3) ?
    N2 C12 N1 C9 . . . . 3.5(3) ?
    N2 C12 N1 C8 . . . . -175.59(17) ?
    N3 C9 N1 C12 . . . . 175.35(18) ?
    C10 C9 N1 C12 . . . . -5.8(2) ?
    N3 C9 N1 C8 . . . . -5.6(2) ?
    C10 C9 N1 C8 . . . . 173.26(14) ?
    C7 C8 N1 C12 . . . . -100.26(19) ?
    C7 C8 N1 C9 . . . . 80.6(2) ?
    N1 C12 N2 C11 . . . . 1.3(3) ?
    C10 C11 N2 C12 . . . . -3.2(3) ?
    N4 C11 N2 C12 . . . . 175.53(15) ?
    S2 C13 N4 C11 . . . . 179.73(13) ?
    S1 C13 N4 C11 . . . . -0.73(19) ?
    S2 C13 N4 C14 . . . . 1.2(3) ?
    S1 C13 N4 C14 . . . . -179.28(13) ?
    C10 C11 N4 C13 . . . . 0.2(2) ?
    N2 C11 N4 C13 . . . . -178.63(15) ?
    C10 C11 N4 C14 . . . . 178.81(15) ?
    N2 C11 N4 C14 . . . . -0.1(2) ?
    C15 C14 N4 C13 . . . . 76.3(2) ?
    C19 C14 N4 C13 . . . . -106.2(2) ?
    C15 C14 N4 C11 . . . . -102.1(2) ?
    C19 C14 N4 C11 . . . . 75.4(2) ?
    C11 C10 S1 C13 . . . . -0.66(14) ?
    C9 C10 S1 C13 . . . . 178.08(17) ?
    N4 C13 S1 C10 . . . . 0.78(14) ?
    S2 C13 S1 C10 . . . . -179.66(13) ?
loop_
    _geom_hbond_atom_site_label_D
    _geom_hbond_atom_site_label_H
    _geom_hbond_atom_site_label_A
    _geom_hbond_site_symmetry_A
    _geom_hbond_distance_DH
    _geom_hbond_distance_HA
    _geom_hbond_distance_DA
    _geom_hbond_angle_DHA
    C15 H15 N3 2_545 0.93 2.61 3.486(3) 156.4
    C19 H19 Cg3 3_665 0.93 2.74 3.637(2) 161
