# Supplementary material for: 6-(4-Fluoro­pheneth­yl)-7-imino-3-phenyl-2,3,6,7-tetra­hydro-1,3-thia­zolo[4,5-d]pyrimidine-2-thione
Source: Acta Crystallogr Sect E Struct Rep Online. 2009 Nov 14;65(Pt 12):o3098. doi: 10.1107/S1600536809047576 (PMC2971921; doi:10.1107/S1600536809047576)
Supplement: Supplementary file 2 [file e-65-o3098-Isup2.hkl]

# 
# h,k,l, Fc-squared, Fo-squared, sigma(Fo-squared) and status flag 
# 
data_I
_shelx_title ' 070125AM in P2(1)/n' 
_shelx_refln_list_code          4 
_shelx_F_calc_maximum      210.26 
_exptl_crystal_F_000       792.00 
_reflns_d_resolution_high  0.7696 
 
loop_ 
 _symmetry_equiv_pos_as_xyz 
 'x, y, z' 
 '-x+1/2, y+1/2, -z+1/2' 
 '-x, -y, -z' 
 'x-1/2, -y-1/2, z-1/2' 
 
_cell_length_a     8.6449 
_cell_length_b    12.3780 
_cell_length_c    16.5460 
_cell_angle_alpha  90.000 
_cell_angle_beta   91.531 
_cell_angle_gamma  90.000 
 
_shelx_F_squared_multiplier     1.000 
 
loop_ 
 _refln_index_h 
 _refln_index_k 
 _refln_index_l 
 _refln_F_squared_calc 
 _refln_F_squared_meas 
 _refln_F_squared_sigma 
 _refln_observed_status 
   2   0   0     9515.33    10449.76    197.10 o 
   4   0   0      616.69      645.20     14.35 o 
   6   0   0       35.22       45.15      3.14 o 
   8   0   0      232.52      201.45      7.26 o 
  10   0   0      141.76      170.69      7.43 o 
   1   1   0        0.52       -0.31      0.31 o 
   2   1   0      313.65      362.23      5.53 o 
   3   1   0      606.95      606.47     13.73 o 
   4   1   0      502.77      525.03      8.32 o 
   5   1   0      397.20      392.97      7.63 o 
   6   1   0       24.30       24.39      2.74 o 
   7   1   0      115.24      112.10      4.32 o 
   8   1   0      258.33      259.37      5.44 o 
   9   1   0        2.60        2.84      1.14 o 
  10   1   0       25.96       25.33      2.70 o 
  11   1   0        0.07        0.72      3.01 o 
   0   2   0      873.66     1005.08     16.02 o 
   1   2   0      620.37      673.54      9.61 o 
   2   2   0     1786.99     2021.58     24.67 o 
   3   2   0     1594.01     1576.30     19.64 o 
   4   2   0      290.25      310.59      5.46 o 
   5   2   0      135.66      156.09      3.19 o 
   6   2   0      162.38      158.75      3.45 o 
   7   2   0      498.19      497.69      9.19 o 
   8   2   0        2.25        3.39      0.95 o 
   9   2   0       25.56       30.45      2.64 o 
  10   2   0       87.36       80.83      5.36 o 
  11   2   0       49.75       49.73      4.83 o 
   1   3   0     1200.66     1321.80     18.45 o 
   2   3   0     9739.14    10608.07    142.35 o 
   3   3   0     2080.58     2318.79     28.49 o 
   4   3   0      284.60      297.32      4.74 o 
   5   3   0      186.82      184.06      3.59 o 
   6   3   0       91.54       81.82      2.39 o 
   7   3   0      146.94      147.85      4.13 o 
   8   3   0        7.97        4.55      1.40 o 
   9   3   0       13.78       12.04      2.39 o 
  10   3   0        1.59        2.17      1.50 o 
  11   3   0        2.93        3.91      2.25 o 
   0   4   0     3604.93     3892.46     60.34 o 
   1   4   0      169.21      191.33      3.12 o 
   2   4   0        7.14        6.54      0.64 o 
   3   4   0       52.47       45.86      1.53 o 
   4   4   0     1550.83     1699.66     21.54 o 
   5   4   0      274.37      285.66      5.30 o 
   6   4   0       34.68       33.59      2.04 o 
   7   4   0        1.78        1.34      0.82 o 
   8   4   0      148.34      135.16      5.01 o 
   9   4   0        1.84        0.37      1.37 o 
  10   4   0       22.33       32.98      3.98 o 
   1   5   0      438.14      498.69      7.02 o 
   2   5   0     1390.21     1483.87     21.21 o 
   3   5   0      430.85      505.89      8.30 o 
   4   5   0       12.69       15.98      2.01 o 
   5   5   0       52.25       57.59      2.83 o 
   6   5   0        5.65        6.18      1.46 o 
   7   5   0        7.12        9.67      1.51 o 
   8   5   0       40.54       41.41      2.70 o 
   9   5   0       27.69       28.34      2.89 o 
  10   5   0        7.32       11.86      2.64 o 
   0   6   0      320.29      335.69      6.80 o 
   1   6   0      471.95      458.31      6.74 o 
   2   6   0      251.32      256.83      4.41 o 
   3   6   0      604.66      662.81     10.60 o 
   4   6   0      665.16      706.62     15.64 o 
   5   6   0       88.00       88.76      3.82 o 
   6   6   0       14.72       14.78      1.78 o 
   7   6   0       53.44       54.93      2.95 o 
   8   6   0       57.88       61.78      3.96 o 
   9   6   0        1.41        5.08      1.73 o 
  10   6   0        2.21        3.74      2.36 o 
   1   7   0       17.04       20.01      1.15 o 
   2   7   0       82.80       77.77      2.09 o 
   3   7   0     1229.45     1282.87     22.42 o 
   4   7   0     1513.96     1519.44     26.41 o 
   5   7   0      709.75      668.29     11.61 o 
   6   7   0       32.88       31.18      2.27 o 
   7   7   0      138.66      138.11      5.38 o 
   8   7   0       56.53       60.84      4.07 o 
   9   7   0        3.25        5.57      1.88 o 
  10   7   0       11.10        8.97      3.96 o 
   0   8   0        2.67        9.03      3.02 o 
   1   8   0       14.67       11.85      1.06 o 
   2   8   0       39.74       36.55      1.98 o 
   3   8   0      213.83      194.29      5.57 o 
   4   8   0       30.25       34.63      2.66 o 
   5   8   0       21.22       20.99      1.93 o 
   6   8   0        2.45        2.35      1.11 o 
   7   8   0        0.28        0.63      1.27 o 
   8   8   0       24.29       29.75      3.11 o 
   9   8   0       26.07       30.27      4.19 o 
   1   9   0      987.63      970.56     17.71 o 
   2   9   0       10.21       10.10      1.35 o 
   3   9   0      120.58       96.87      3.25 o 
   4   9   0      443.13      411.36      9.71 o 
   5   9   0       64.91       62.57      3.06 o 
   6   9   0        0.03        1.88      1.45 o 
   7   9   0      227.16      217.10      7.28 o 
   8   9   0       70.92       72.18      4.74 o 
   9   9   0        1.68        7.85      2.29 o 
   0  10   0     2675.56     2775.71     54.88 o 
   1  10   0      429.94      382.71      7.55 o 
   2  10   0      822.82      754.44     12.76 o 
   3  10   0      134.60      128.21      4.01 o 
   4  10   0        3.49        1.83      1.45 o 
   5  10   0        0.40        1.37      1.56 o 
   6  10   0        7.66       10.37      2.08 o 
   7  10   0        4.55        4.31      1.74 o 
   8  10   0        7.54       12.79      2.64 o 
   1  11   0      237.37      259.69      7.01 o 
   2  11   0      147.91      146.75      4.36 o 
   3  11   0      143.16      146.85      4.47 o 
   4  11   0      111.24      108.57      4.72 o 
   5  11   0      156.47      151.56      6.66 o 
   6  11   0        4.64        4.57      1.74 o 
   7  11   0        0.37        1.59      2.10 o 
   8  11   0        3.34       10.53      2.45 o 
   0  12   0      465.98      423.44     16.74 o 
   1  12   0        0.57       -0.93      1.17 o 
   2  12   0       62.03       62.99      3.57 o 
   3  12   0      217.22      221.06      6.41 o 
   4  12   0       44.29       37.44      3.36 o 
   5  12   0        3.36        2.92      1.68 o 
   6  12   0        3.20        6.40      1.87 o 
   7  12   0       59.05       67.41      4.87 o 
   1  13   0      417.18      396.10     15.43 o 
   2  13   0      239.85      244.85      7.32 o 
   3  13   0        9.40       10.85      2.10 o 
   4  13   0       67.89       71.42      6.06 o 
   5  13   0        0.68        3.49      1.71 o 
   6  13   0        9.87       10.31      2.34 o 
   0  14   0       53.54       58.72      6.49 o 
   1  14   0      100.97      107.93      5.73 o 
   2  14   0       14.46       20.87      2.67 o 
   3  14   0        1.27        4.49      2.08 o 
   4  14   0       43.79       46.73      4.78 o 
   5  14   0        3.02        5.53      2.46 o 
   1  15   0       74.49       64.69      4.96 o 
   2  15   0       73.00       64.40      7.20 o 
   3  15   0       11.48       12.33      2.92 o 
   4  15   0        2.32        8.59      3.43 o 
   0  16   0       24.87       35.44      5.82 o 
   1  16   0        0.93        1.04      1.72 o 
  -9   0   1       50.11       52.91      4.12 o 
  -7   0   1       92.15      102.70      7.16 o 
  -5   0   1        0.61        2.90      1.05 o 
  -1   0   1     1714.92     1798.03     35.77 o 
   1   0   1      136.67      140.78      3.20 o 
   3   0   1       18.66       18.80      1.60 o 
   5   0   1      414.82      411.56      8.36 o 
   7   0   1       51.00       44.76      2.71 o 
   9   0   1       84.98       79.99      7.20 o 
  11   0   1        4.24        4.10      2.86 o 
 -11   1   1        0.01        1.91      2.96 o 
 -10   1   1        0.99        1.12      1.83 o 
  -9   1   1       39.94       41.23      2.62 o 
  -8   1   1      159.38      168.63      4.69 o 
  -7   1   1      416.62      403.18      7.72 o 
  -6   1   1       75.68       74.81      3.08 o 
  -5   1   1       87.24       89.03      3.09 o 
  -4   1   1      583.53      619.99     13.82 o 
  -3   1   1      429.23      401.93      7.38 o 
  -2   1   1    32920.50    32012.80    882.00 o 
  -1   1   1     5864.66     6391.47     85.85 o 
   0   1   1      169.07      175.90      7.40 o 
   1   1   1     3926.34     4263.21     46.50 o 
   2   1   1     3447.23     3570.54     39.01 o 
   3   1   1       47.50       46.61      1.35 o 
   4   1   1      107.00       95.93      2.22 o 
   5   1   1        0.05        1.10      0.57 o 
   6   1   1      233.13      206.38      4.68 o 
   7   1   1      135.47      132.69      3.54 o 
   8   1   1      105.20       97.55      3.82 o 
   9   1   1       15.79       18.31      1.98 o 
  10   1   1      188.58      192.65      9.54 o 
  11   1   1        3.95        0.57      2.53 o 
 -11   2   1        0.54        3.24      3.15 o 
 -10   2   1       17.40       10.95      2.73 o 
  -9   2   1       96.28      100.10      4.29 o 
  -8   2   1       29.89       27.67      4.34 o 
  -7   2   1       70.15       72.44      7.46 o 
  -6   2   1      235.05      228.67      4.88 o 
  -5   2   1      364.97      349.93      6.10 o 
  -4   2   1      154.50      160.41      2.96 o 
  -3   2   1     4239.97     4557.63     54.71 o 
  -2   2   1     2835.19     3102.11     37.40 o 
  -1   2   1       14.39       13.27      0.73 o 
   0   2   1      138.86      114.85      2.18 o 
   1   2   1    10072.81    10915.42    144.72 o 
   2   2   1       38.59       57.93      1.18 o 
   3   2   1      683.04      662.42      8.07 o 
   4   2   1      384.60      373.71      5.19 o 
   5   2   1       76.40       75.14      1.93 o 
   6   2   1      284.38      279.96      5.49 o 
   7   2   1        0.00        0.59      0.72 o 
   8   2   1       26.80       23.00      1.62 o 
   9   2   1       25.30       26.94      2.35 o 
  10   2   1        2.14        3.47      1.64 o 
  11   2   1        1.38        3.99      3.08 o 
 -11   3   1        0.30       -0.93      1.89 o 
 -10   3   1        8.08       14.75      3.72 o 
  -9   3   1        4.95        9.50      2.37 o 
  -8   3   1      104.50      103.57      3.60 o 
  -7   3   1        1.31        2.17      0.82 o 
  -6   3   1      256.29      254.89      7.77 o 
  -5   3   1      675.16      686.32      8.83 o 
  -4   3   1      410.99      358.20      4.96 o 
  -3   3   1        2.35        3.08      0.63 o 
  -2   3   1     3481.83     3912.40     47.09 o 
  -1   3   1       26.75       25.18      0.86 o 
   0   3   1       45.85       40.99      1.08 o 
   1   3   1     1312.15     1418.07     19.52 o 
   2   3   1     3749.92     4098.72     49.43 o 
   3   3   1      297.15      264.64      3.76 o 
   4   3   1     3253.98     3362.58     37.40 o 
   5   3   1     1208.73     1362.63     16.24 o 
   6   3   1      408.75      423.46      6.27 o 
   7   3   1       21.05       20.74      1.80 o 
   8   3   1        5.32        8.71      1.41 o 
   9   3   1       16.98       15.53      1.94 o 
  10   3   1       18.62       24.74      2.97 o 
  11   3   1        2.14        2.66      3.22 o 
 -10   4   1       25.43       19.96      4.39 o 
  -9   4   1       22.42       23.32      2.90 o 
  -8   4   1       28.32       30.21      2.75 o 
  -7   4   1        8.15       12.17      1.52 o 
  -6   4   1       34.42       31.28      1.68 o 
  -5   4   1      265.16      293.55      5.16 o 
  -4   4   1     1022.88     1019.25     12.22 o 
  -3   4   1      110.78      120.20      2.47 o 
  -2   4   1      320.95      353.68      5.21 o 
  -1   4   1     1944.28     2008.03     27.81 o 
   0   4   1     1292.26     1405.10     15.98 o 
   1   4   1     5435.86     5774.28     69.19 o 
   2   4   1      396.66      410.04      6.73 o 
   3   4   1      112.98      126.16      2.50 o 
   4   4   1      141.66      163.93      2.85 o 
   5   4   1       46.53       52.69      1.61 o 
   6   4   1       59.14       56.02      2.44 o 
   7   4   1       42.58       37.82      2.93 o 
   8   4   1       18.63       16.34      1.86 o 
   9   4   1       42.16       50.91      3.65 o 
  10   4   1        5.10        5.96      1.78 o 
 -10   5   1        0.10        2.70      2.04 o 
  -9   5   1       28.83       31.31      3.09 o 
  -8   5   1        4.18        3.50      1.47 o 
  -7   5   1      282.22      263.13      6.14 o 
  -6   5   1       93.73       84.51      3.03 o 
  -5   5   1       13.79        9.98      1.01 o 
  -4   5   1      295.33      295.35      5.02 o 
  -3   5   1      281.67      268.10      4.47 o 
  -2   5   1      121.14      114.33      4.07 o 
  -1   5   1     1496.42     1526.74     21.68 o 
   0   5   1       94.44       92.19      1.87 o 
   1   5   1      701.54      745.51      9.08 o 
   2   5   1      200.28      194.30      4.01 o 
   3   5   1      545.03      684.34     10.82 o 
   4   5   1        0.40        0.63      0.48 o 
   5   5   1       20.32       22.25      1.68 o 
   6   5   1      208.54      197.21      6.70 o 
   7   5   1      518.82      501.79      9.62 o 
   8   5   1        0.36       -0.32      0.99 o 
   9   5   1       21.39       17.19      3.00 o 
  10   5   1        6.13        8.49      2.67 o 
 -10   6   1        2.34        1.63      1.58 o 
  -9   6   1       30.42       41.29      5.96 o 
  -8   6   1       15.96       20.80      2.53 o 
  -7   6   1       33.12       31.31      2.82 o 
  -6   6   1      522.21      514.55      9.59 o 
  -5   6   1       55.30       54.11      2.41 o 
  -4   6   1       27.67       34.53      1.93 o 
  -3   6   1     2454.75     2501.98     35.27 o 
  -2   6   1     1463.20     1560.57     21.09 o 
  -1   6   1       41.67       37.28      1.59 o 
   0   6   1     1303.13     1555.43     18.01 o 
   1   6   1     3563.98     4007.49     44.33 o 
   2   6   1     5030.06     5307.48     71.26 o 
   3   6   1      113.08      101.17      2.97 o 
   4   6   1      416.34      364.32      6.99 o 
   5   6   1      490.87      460.18      8.62 o 
   6   6   1        4.36        7.46      1.49 o 
   7   6   1       77.87       70.84      4.57 o 
   8   6   1        4.76        3.11      1.22 o 
   9   6   1        0.64        0.78      1.42 o 
  10   6   1        0.42        1.88      1.99 o 
 -10   7   1        7.05       16.86      3.15 o 
  -9   7   1        0.27        2.65      1.55 o 
  -8   7   1       52.57       57.18      3.98 o 
  -7   7   1       64.75       61.64      3.87 o 
  -6   7   1       32.13       35.02      2.39 o 
  -5   7   1       45.70       49.69      3.02 o 
  -4   7   1      677.34      689.89     11.54 o 
  -3   7   1      156.44      127.41      3.82 o 
  -2   7   1      757.35      810.40     12.70 o 
  -1   7   1        5.06       12.53      0.97 o 
   0   7   1       40.21       37.31      1.36 o 
   1   7   1      762.08      827.16     11.35 o 
   2   7   1     2283.45     2360.92     33.11 o 
   3   7   1      652.80      701.18     11.53 o 
   4   7   1     2207.62     2173.72     31.18 o 
   5   7   1      141.35      127.13      7.76 o 
   6   7   1       18.12       18.08      2.02 o 
   7   7   1        0.37        0.92      1.02 o 
   8   7   1       60.55       70.30      4.30 o 
   9   7   1       10.24        9.52      3.65 o 
  10   7   1        6.02       10.30      3.72 o 
  -9   8   1      163.81      167.67      6.65 o 
  -8   8   1       53.64       55.30      4.09 o 
  -7   8   1        1.81        2.31      1.44 o 
  -6   8   1      168.76      165.75      5.72 o 
  -5   8   1      423.83      397.46      8.01 o 
  -4   8   1      212.24      194.76      6.63 o 
  -3   8   1       12.06       10.56      1.91 o 
  -2   8   1     1035.29      920.18     39.56 o 
  -1   8   1      148.08      137.27      3.28 o 
   0   8   1      594.86      541.90      7.46 o 
   1   8   1      261.59      238.44      5.11 o 
   2   8   1       91.50       91.37      2.95 o 
   3   8   1     1313.11     1327.61     20.08 o 
   4   8   1       14.89        9.50      1.37 o 
   5   8   1       51.04       51.01      2.95 o 
   6   8   1       87.79       80.75      4.03 o 
   7   8   1       71.64       78.74      4.54 o 
   8   8   1        2.01        2.36      1.58 o 
   9   8   1       10.67       11.53      2.35 o 
  -9   9   1        1.35        2.82      3.30 o 
  -8   9   1        2.18        4.07      1.80 o 
  -7   9   1        8.50        8.10      2.08 o 
  -6   9   1        4.61        5.70      1.63 o 
  -5   9   1       28.65       26.98      2.18 o 
  -4   9   1      228.39      225.22      8.26 o 
  -3   9   1      394.98      355.53      7.18 o 
  -2   9   1      708.95      710.13     13.92 o 
  -1   9   1      347.64      322.42      7.11 o 
   0   9   1       26.29       22.34      2.39 o 
   1   9   1      231.86      219.83      7.81 o 
   2   9   1       18.19       17.40      1.61 o 
   3   9   1      164.90      145.24      5.03 o 
   4   9   1       29.56       30.54      4.29 o 
   5   9   1      119.90      116.35      3.96 o 
   6   9   1        5.05        2.75      1.10 o 
   7   9   1      121.79      131.55      5.55 o 
   8   9   1        1.98        0.00      1.63 o 
   9   9   1        5.26        4.42      2.12 o 
  -8  10   1        1.59        2.92      1.76 o 
  -7  10   1       20.75       17.52      2.53 o 
  -6  10   1       26.95       34.33      3.23 o 
  -5  10   1       15.18       15.84      2.23 o 
  -4  10   1      416.09      409.68      8.41 o 
  -3  10   1        2.08        2.57      1.07 o 
  -2  10   1      113.57      104.68      3.46 o 
  -1  10   1       35.26       26.57      1.93 o 
   0  10   1      115.14      106.47      3.94 o 
   1  10   1       42.85       39.84      2.29 o 
   2  10   1     1962.31     1840.54     55.27 o 
   3  10   1       40.14       42.01      2.50 o 
   4  10   1        1.22        2.17      1.07 o 
   5  10   1      170.06      162.96      5.12 o 
   6  10   1       13.13       12.20      2.23 o 
   7  10   1        2.36        3.28      1.79 o 
   8  10   1       16.28       15.98      2.85 o 
  -8  11   1       11.55       16.97      2.83 o 
  -7  11   1       55.99       62.60      4.54 o 
  -6  11   1       40.92       45.50      3.76 o 
  -5  11   1        0.45        3.19      1.61 o 
  -4  11   1        8.16       10.03      1.97 o 
  -3  11   1      201.31      190.35      6.21 o 
  -2  11   1        1.35        1.52      1.10 o 
  -1  11   1      261.72      249.56      6.80 o 
   0  11   1      160.93      160.12      5.99 o 
   1  11   1       61.20       59.90      3.28 o 
   2  11   1      177.68      157.32      4.92 o 
   3  11   1       13.05       13.77      2.00 o 
   4  11   1       17.35       18.44      2.00 o 
   5  11   1        7.55       13.46      1.87 o 
   6  11   1        7.34        6.80      2.01 o 
   7  11   1        0.10        1.74      1.66 o 
   8  11   1        0.24        6.94      2.83 o 
  -7  12   1       11.77       11.27      2.74 o 
  -6  12   1        4.55        6.78      1.98 o 
  -5  12   1      109.88      114.62      5.23 o 
  -4  12   1       24.49       23.22      2.74 o 
  -3  12   1       13.74       11.59      2.63 o 
  -2  12   1        0.41        2.31      1.39 o 
  -1  12   1      305.89      281.68      7.62 o 
   0  12   1        9.88        9.41      2.21 o 
   1  12   1        0.58        2.64      2.72 o 
   2  12   1      244.19      222.28      6.68 o 
   3  12   1      166.25      159.10      7.56 o 
   4  12   1       36.01       37.78      2.81 o 
   5  12   1        2.06        4.08      1.70 o 
   6  12   1       11.84        9.59      2.50 o 
   7  12   1       16.30       25.09      3.19 o 
  -6  13   1        8.54       11.42      2.52 o 
  -5  13   1        0.09        0.57      1.55 o 
  -4  13   1       59.37       59.09      5.10 o 
  -3  13   1       38.26       47.57      5.60 o 
  -2  13   1        5.03        7.25      1.76 o 
  -1  13   1      182.21      173.78      5.94 o 
   0  13   1      114.81      129.41      6.70 o 
   1  13   1       54.09       61.35      7.66 o 
   2  13   1      506.28      479.49     11.74 o 
   3  13   1       59.39       62.77      3.97 o 
   4  13   1        0.17       -1.15      1.15 o 
   5  13   1        1.77        9.10      2.05 o 
   6  13   1        6.38       10.14      3.20 o 
  -5  14   1       20.75       32.69      4.31 o 
  -4  14   1       16.08       13.39      3.58 o 
  -3  14   1       14.56       15.91      3.17 o 
  -2  14   1        0.05        1.22      1.86 o 
  -1  14   1       13.26       10.74      2.56 o 
   0  14   1      143.75      154.45      6.95 o 
   1  14   1       26.30       28.95      3.54 o 
   2  14   1        0.01        1.37      2.89 o 
   3  14   1       16.86       23.53      4.38 o 
   4  14   1       14.10       10.92      2.73 o 
   5  14   1        3.40        3.97      2.23 o 
  -3  15   1        3.52       10.70      2.64 o 
  -2  15   1       49.11       54.49      6.92 o 
  -1  15   1       17.25       16.94      3.53 o 
   0  15   1       27.01       26.47      3.61 o 
   1  15   1        6.62        5.14      2.12 o 
   2  15   1       21.59       27.34      3.96 o 
   3  15   1       24.46       30.45      4.03 o 
   4  15   1        1.01        4.25      3.10 o 
  -1  16   1        6.46       14.41      4.05 o 
   0  16   1        0.98        2.96      1.86 o 
   1  16   1       16.33       24.96      6.22 o 
 -10   0   2       59.64       64.97      7.58 o 
  -8   0   2       57.66       71.62      4.15 o 
  -6   0   2       92.29       88.36      3.91 o 
  -4   0   2      331.59      306.10     11.69 o 
  -2   0   2    44208.50    46011.09   1891.42 o 
   0   0   2      923.90     1100.11     37.24 o 
   2   0   2      298.73      250.43      4.57 o 
   4   0   2      239.24      261.24      5.90 o 
   6   0   2     2339.07     2362.12     38.72 o 
   8   0   2        0.04        1.00      1.25 o 
  10   0   2        1.35       -1.00      2.10 o 
 -11   1   2       55.84       64.01      8.01 o 
 -10   1   2       15.57       23.61      5.29 o 
  -9   1   2       10.85       11.99      2.41 o 
  -8   1   2        0.05        0.21      0.98 o 
  -7   1   2        0.13       -0.11      0.88 o 
  -6   1   2      290.84      286.06      5.82 o 
  -5   1   2      591.91      582.95      9.57 o 
  -4   1   2      166.83      171.80      3.58 o 
  -3   1   2      266.34      266.29      4.57 o 
  -2   1   2    23527.28    25476.51    343.70 o 
  -1   1   2      565.67      603.57     10.09 o 
   0   1   2     6421.78     6342.58    242.80 o 
   1   1   2      969.28     1031.10     10.76 o 
   2   1   2     4992.15     5307.41     57.72 o 
   3   1   2      911.86     1018.72     11.95 o 
   4   1   2       16.87       16.33      0.92 o 
   5   1   2      987.87      994.90     11.36 o 
   6   1   2        0.21        1.34      0.97 o 
   7   1   2       12.91       14.18      1.11 o 
   8   1   2       68.59       73.73      2.74 o 
   9   1   2       13.86       18.74      2.00 o 
  10   1   2        0.98        2.11      1.66 o 
  11   1   2       46.85       49.20      4.50 o 
 -11   2   2        7.11       11.64      4.01 o 
 -10   2   2       30.51       30.26      3.71 o 
  -9   2   2        0.54        1.94      1.67 o 
  -8   2   2        4.80        5.14      1.22 o 
  -7   2   2      337.42      313.32      9.44 o 
  -6   2   2        1.13        1.30      0.68 o 
  -5   2   2     1175.48     1119.76     16.77 o 
  -4   2   2      837.96      890.86     13.36 o 
  -3   2   2       89.16       79.38      2.01 o 
  -2   2   2     3875.95     4321.97     58.18 o 
  -1   2   2      652.37      663.66      8.39 o 
   0   2   2        3.84        3.36      0.70 o 
   1   2   2     8701.80     9612.45    104.73 o 
   2   2   2     3481.43     3758.27     45.27 o 
   3   2   2     1382.86     1381.79     15.89 o 
   4   2   2        3.89        5.13      0.65 o 
   5   2   2      386.70      413.18      5.95 o 
   6   2   2      211.49      213.33      4.24 o 
   7   2   2       14.88       14.47      1.15 o 
   8   2   2       88.55       85.81      3.34 o 
   9   2   2       60.19       72.40      3.46 o 
  10   2   2        0.31        3.07      1.37 o 
  11   2   2       59.97       69.56     10.88 o 
 -11   3   2        7.40        9.16      3.96 o 
 -10   3   2        1.96        2.66      3.91 o 
  -9   3   2       20.36       20.36      2.42 o 
  -8   3   2       11.65       12.58      1.82 o 
  -7   3   2       14.65       14.82      1.53 o 
  -6   3   2      172.38      158.80      3.99 o 
  -5   3   2      187.26      192.99      3.71 o 
  -4   3   2      258.34      273.41      4.33 o 
  -3   3   2     1142.86     1193.72     17.12 o 
  -2   3   2       98.78      108.45      2.08 o 
  -1   3   2     4025.18     4257.83     61.15 o 
   0   3   2     1403.75     1535.66     21.24 o 
   1   3   2     2828.33     3269.89     39.07 o 
   2   3   2        3.91        4.35      0.63 o 
   3   3   2        3.13        4.19      0.52 o 
   4   3   2      103.95       87.56      2.05 o 
   5   3   2     2999.88     3093.45     34.87 o 
   6   3   2      222.28      228.90      4.10 o 
   7   3   2      217.72      205.84      5.11 o 
   8   3   2       14.30       19.48      2.00 o 
   9   3   2      152.10      131.20      4.48 o 
  10   3   2       45.26       51.22      3.31 o 
 -10   4   2        3.46        2.45      2.32 o 
  -9   4   2        2.27        2.63      1.43 o 
  -8   4   2       51.60       56.79      3.49 o 
  -7   4   2       31.46       27.39      2.02 o 
  -6   4   2      143.60      141.06      4.07 o 
  -5   4   2      821.28      851.63     12.26 o 
  -4   4   2     2288.47     2391.88     29.86 o 
  -3   4   2     1532.92     1720.71     21.67 o 
  -2   4   2        4.03        3.25      0.54 o 
  -1   4   2       37.33       42.13      1.22 o 
   0   4   2     1719.36     1773.27     24.66 o 
   1   4   2      639.74      583.06      7.91 o 
   2   4   2      641.73      679.42     10.38 o 
   3   4   2      638.72      793.98     10.72 o 
   4   4   2      797.27      883.30     10.87 o 
   5   4   2       18.37       18.87      1.12 o 
   6   4   2      252.12      230.05      4.57 o 
   7   4   2       59.86       53.67      3.49 o 
   8   4   2       14.23       18.47      1.89 o 
   9   4   2       13.11       14.93      1.94 o 
  10   4   2        2.95        5.83      1.83 o 
 -10   5   2       22.13       26.55      6.11 o 
  -9   5   2        4.38        5.45      1.76 o 
  -8   5   2        1.81        2.58      1.46 o 
  -7   5   2        5.68        9.69      1.73 o 
  -6   5   2     1034.76      990.70     15.74 o 
  -5   5   2      811.02      774.65     16.72 o 
  -4   5   2      236.92      222.65      4.27 o 
  -3   5   2      491.13      484.69      7.13 o 
  -2   5   2      177.99      159.69      3.08 o 
  -1   5   2       89.38       65.34      1.69 o 
   0   5   2     5595.92     5921.35     79.99 o 
   1   5   2      346.98      305.18      4.68 o 
   2   5   2     1231.51     1303.80     18.81 o 
   3   5   2      705.92      830.15     12.83 o 
   4   5   2       86.27       84.17      2.73 o 
   5   5   2       76.58       65.98      2.14 o 
   6   5   2      172.32      171.00      4.56 o 
   7   5   2      129.97      116.02      3.87 o 
   8   5   2      173.17      160.26      4.85 o 
   9   5   2       12.60       20.02      2.65 o 
  10   5   2       13.84       18.70      3.86 o 
 -10   6   2       10.09       13.66      2.63 o 
  -9   6   2        1.98        5.02      1.65 o 
  -8   6   2        0.91       -0.16      1.34 o 
  -7   6   2        1.59        0.48      1.28 o 
  -6   6   2      162.15      163.63      5.42 o 
  -5   6   2      413.62      395.35      7.56 o 
  -4   6   2       83.96       83.04      2.37 o 
  -3   6   2      228.81      251.53      4.53 o 
  -2   6   2      650.27      639.98      9.02 o 
  -1   6   2      286.60      310.33      4.97 o 
   0   6   2     1231.82     1286.24     32.43 o 
   1   6   2      617.74      632.37      8.05 o 
   2   6   2       16.92        9.41      1.06 o 
   3   6   2     1051.09     1040.72     15.84 o 
   4   6   2      387.02      370.11      7.16 o 
   5   6   2       82.84       80.88      2.97 o 
   6   6   2       90.67       93.94      4.21 o 
   7   6   2      120.50      110.51      3.89 o 
   8   6   2        5.67        6.13      1.52 o 
   9   6   2        7.61       10.70      2.52 o 
  10   6   2        0.23       -1.50      1.50 o 
 -10   7   2       11.79       13.67      3.08 o 
  -9   7   2        6.01        7.96      2.09 o 
  -8   7   2       11.35        9.71      2.05 o 
  -7   7   2      170.10      165.20      5.87 o 
  -6   7   2      679.54      652.35     13.77 o 
  -5   7   2        4.79        5.14      1.22 o 
  -4   7   2      127.02      130.30      3.68 o 
  -3   7   2      218.46      222.61      4.23 o 
  -2   7   2        6.89       14.50      1.09 o 
  -1   7   2       45.06       46.96      1.89 o 
   0   7   2      539.90      579.32      8.35 o 
   1   7   2     1107.24     1172.00     14.10 o 
   2   7   2      392.69      398.30      7.30 o 
   3   7   2      230.15      215.79      4.93 o 
   4   7   2       95.61       95.33      3.17 o 
   5   7   2       38.30       37.71      2.35 o 
   6   7   2       70.74       68.29      3.06 o 
   7   7   2       15.23       19.86      2.10 o 
   8   7   2        2.01        2.97      1.35 o 
   9   7   2        3.26        2.81      2.96 o 
  10   7   2       24.91       22.42      5.01 o 
  -9   8   2        1.36        4.30      1.86 o 
  -8   8   2       20.77       20.73      2.79 o 
  -7   8   2        0.20       -0.12      1.28 o 
  -6   8   2       66.18       63.81      3.83 o 
  -5   8   2      567.23      576.23     12.50 o 
  -4   8   2      536.24      531.87     11.49 o 
  -3   8   2     1146.09     1130.20     17.35 o 
  -2   8   2       19.46       16.61      1.30 o 
  -1   8   2        7.20        5.75      0.98 o 
   0   8   2      288.50      291.63      5.30 o 
   1   8   2      710.11      739.03     10.69 o 
   2   8   2     1109.75     1065.30     16.48 o 
   3   8   2      477.67      468.32      8.67 o 
   4   8   2      146.62      151.81      5.43 o 
   5   8   2       39.98       42.32      2.58 o 
   6   8   2      169.24      170.04      5.02 o 
   7   8   2      129.99      128.02      4.57 o 
   8   8   2      193.75      180.40      6.62 o 
   9   8   2       35.10       43.59      5.34 o 
  -9   9   2        1.39        0.55      1.90 o 
  -8   9   2        2.97        3.22      1.88 o 
  -7   9   2       60.33       71.38      4.48 o 
  -6   9   2       21.32       17.82      2.42 o 
  -5   9   2      284.65      270.60      7.66 o 
  -4   9   2       91.25       87.83      3.20 o 
  -3   9   2        3.29        4.18      1.28 o 
  -2   9   2      772.89      738.00     12.17 o 
  -1   9   2      988.64      928.23     14.71 o 
   0   9   2      732.68      719.71     11.79 o 
   1   9   2       39.39       41.77      2.21 o 
   2   9   2       11.30        9.99      1.65 o 
   3   9   2      652.50      614.75     10.92 o 
   4   9   2       15.13       20.29      1.91 o 
   5   9   2      304.40      297.94      6.92 o 
   6   9   2       26.08       30.30      2.73 o 
   7   9   2       10.28        8.69      1.76 o 
   8   9   2      117.70      130.57      5.74 o 
   9   9   2        0.19        3.16      1.97 o 
  -8  10   2       45.48       54.08      7.83 o 
  -7  10   2       11.41       16.10      4.46 o 
  -6  10   2        0.56        1.76      1.42 o 
  -5  10   2       37.42       38.33      3.20 o 
  -4  10   2       76.08       78.46      3.88 o 
  -3  10   2       36.11       39.72      2.43 o 
  -2  10   2      137.23      135.39      7.44 o 
  -1  10   2       12.69       12.32      1.73 o 
   0  10   2      177.74      171.03      5.41 o 
   1  10   2      431.34      410.88      8.05 o 
   2  10   2      139.27      138.93      4.74 o 
   3  10   2       73.25       55.38      2.84 o 
   4  10   2        4.32        3.57      1.22 o 
   5  10   2      299.32      278.01      6.81 o 
   6  10   2       85.20       80.68      3.75 o 
   7  10   2        1.63        4.21      1.67 o 
   8  10   2       20.09       22.24      3.25 o 
  -8  11   2        1.24        2.17      4.13 o 
  -7  11   2       39.60       45.93      4.34 o 
  -6  11   2       30.70       36.42      4.75 o 
  -5  11   2       30.66       38.97      3.34 o 
  -4  11   2      198.71      181.03      6.52 o 
  -3  11   2      801.92      765.20     13.31 o 
  -2  11   2      226.37      207.10      7.78 o 
  -1  11   2      174.91      178.80      5.57 o 
   0  11   2      672.20      669.54     13.48 o 
   1  11   2      357.06      326.37     15.87 o 
   2  11   2       50.99       55.14      2.90 o 
   3  11   2      227.43      212.07      5.59 o 
   4  11   2        0.11        2.51      1.25 o 
   5  11   2       83.13       82.33      3.74 o 
   6  11   2       15.21       17.86      2.15 o 
   7  11   2       15.56       17.71      2.65 o 
   8  11   2       24.86       26.73      4.27 o 
  -7  12   2        1.46        3.97      1.92 o 
  -6  12   2        9.04       14.21      2.42 o 
  -5  12   2       69.47       77.88     10.81 o 
  -4  12   2       24.25       21.49      2.75 o 
  -3  12   2      108.39      106.73      5.76 o 
  -2  12   2      171.50      165.30      7.12 o 
  -1  12   2      192.03      188.92      6.00 o 
   0  12   2      339.45      328.58      8.34 o 
   1  12   2       27.69       27.19      3.32 o 
   2  12   2      295.27      267.64      7.51 o 
   3  12   2       35.27       40.76      2.79 o 
   4  12   2        0.88        0.97      1.20 o 
   5  12   2        8.61        9.05      1.73 o 
   6  12   2       19.92       20.96      2.81 o 
   7  12   2        2.04        4.91      1.97 o 
  -6  13   2       28.13       25.19      3.20 o 
  -5  13   2        7.07       11.61      2.79 o 
  -4  13   2        0.31       -1.38      1.84 o 
  -3  13   2        1.07        2.09      2.11 o 
  -2  13   2        5.67        6.62      2.47 o 
  -1  13   2      114.52      112.15      4.66 o 
   0  13   2      224.22      203.12      7.72 o 
   1  13   2        4.55        6.01      2.02 o 
   2  13   2       36.54       33.14      8.37 o 
   3  13   2        1.89        1.48      1.37 o 
   4  13   2        0.11        0.93      1.19 o 
   5  13   2       99.44      109.62      9.44 o 
   6  13   2        0.18        1.76      1.83 o 
  -5  14   2       22.67       25.03      3.66 o 
  -4  14   2       40.70       44.52      4.81 o 
  -3  14   2      157.29      156.60      7.61 o 
  -2  14   2       14.52       20.08      3.89 o 
  -1  14   2       18.06       14.78      2.42 o 
   0  14   2       90.03       91.66      5.31 o 
   1  14   2        8.88        8.31      2.41 o 
   2  14   2       22.36       20.45      3.01 o 
   3  14   2        0.21        3.70      1.65 o 
   4  14   2        2.74        3.43      2.17 o 
   5  14   2        4.09        4.31      2.42 o 
  -3  15   2        2.87        5.91      2.37 o 
  -2  15   2        1.12        0.88      1.87 o 
  -1  15   2       22.74       23.33      4.82 o 
   0  15   2       22.48       35.38      4.84 o 
   1  15   2        0.49        3.16      2.24 o 
   2  15   2        8.26        8.62      2.43 o 
   3  15   2       15.66       17.69      2.95 o 
   0  16   2        5.17        5.06      3.01 o 
  -7   0   3      271.56      259.77      8.01 o 
  -5   0   3        3.65        3.63      1.05 o 
  -3   0   3     4392.57     4581.76     87.41 o 
  -1   0   3    21493.46    21962.80    780.56 o 
   1   0   3     1273.04     1425.37     22.61 o 
   3   0   3     2452.00     2591.97     39.95 o 
   5   0   3      739.75      680.41     13.28 o 
   7   0   3      350.41      348.22     12.02 o 
   9   0   3      128.02      126.32      4.98 o 
  11   0   3       25.48       40.16      6.06 o 
 -11   1   3        5.25       10.49      4.15 o 
 -10   1   3       12.34       14.26      4.25 o 
  -9   1   3       44.48       43.65      4.23 o 
  -8   1   3        7.16        7.60      1.31 o 
  -7   1   3       10.83       11.20      1.34 o 
  -6   1   3        0.95        1.43      0.94 o 
  -5   1   3        5.28        4.47      0.93 o 
  -4   1   3        0.13        1.29      0.98 o 
  -3   1   3     3024.94     3280.91     44.57 o 
  -2   1   3     2167.73     2341.10     31.84 o 
  -1   1   3    22964.27    23939.90    376.75 o 
   0   1   3     1382.03     1391.39     31.12 o 
   1   1   3      433.43      466.07      5.18 o 
   2   1   3    11717.87    12477.57    125.02 o 
   3   1   3     1727.41     1878.36     19.65 o 
   4   1   3     1149.68     1238.40     13.54 o 
   5   1   3      226.68      217.39      3.47 o 
   6   1   3       83.40       79.80      2.05 o 
   7   1   3      149.26      130.77      3.61 o 
   8   1   3      138.48      124.93      3.33 o 
   9   1   3       32.17       34.86      4.98 o 
  10   1   3        3.54        3.45      1.66 o 
  11   1   3        7.18       14.36      4.05 o 
 -10   2   3        0.68        2.19      2.77 o 
  -9   2   3        8.51        5.31      1.76 o 
  -8   2   3       33.45       33.05      2.67 o 
  -7   2   3       66.70       67.95      2.66 o 
  -6   2   3      179.71      169.15      4.09 o 
  -5   2   3      124.56      133.36      3.30 o 
  -4   2   3     3550.64     3892.11     53.06 o 
  -3   2   3     2974.39     3280.02     44.65 o 
  -2   2   3     8809.60     9652.00    129.00 o 
  -1   2   3       11.34        9.01      0.81 o 
   0   2   3       25.39       24.62      0.66 o 
   1   2   3     3052.15     3243.19     41.91 o 
   2   2   3      127.99      138.14      2.26 o 
   3   2   3     1515.78     1662.62     19.00 o 
   4   2   3     6134.15     6593.74     72.16 o 
   5   2   3      413.20      428.27      5.71 o 
   6   2   3      378.47      371.48      5.36 o 
   7   2   3      307.01      300.12      5.21 o 
   8   2   3       69.09       66.42      3.19 o 
   9   2   3       86.28       86.46      3.71 o 
  10   2   3       73.73       73.34      3.81 o 
 -10   3   3       42.38       41.11      4.79 o 
  -9   3   3       59.08       64.21      3.84 o 
  -8   3   3       38.37       45.41      3.05 o 
  -7   3   3       50.89       47.37      2.81 o 
  -6   3   3      254.86      246.80      5.27 o 
  -5   3   3      118.19      124.69      3.21 o 
  -4   3   3      106.58      127.24      2.46 o 
  -3   3   3      285.41      308.31      5.27 o 
  -2   3   3       46.58       42.14      1.30 o 
  -1   3   3     2978.70     3067.18     33.67 o 
   0   3   3       55.45       76.49      1.72 o 
   1   3   3        1.49        1.31      0.51 o 
   2   3   3     2169.66     2298.84     28.25 o 
   3   3   3     1082.82     1141.84     13.44 o 
   4   3   3      536.57      582.32      7.61 o 
   5   3   3      498.22      501.46      6.98 o 
   6   3   3       12.83       15.89      1.20 o 
   7   3   3        0.64        0.60      0.74 o 
   8   3   3        2.34        4.78      1.38 o 
   9   3   3       58.24       63.40      3.44 o 
  10   3   3       12.29        8.76      1.84 o 
 -10   4   3        0.27        0.66      1.36 o 
  -9   4   3       44.31       49.29      3.59 o 
  -8   4   3       40.01       38.55      3.72 o 
  -7   4   3       69.88       70.05      2.86 o 
  -6   4   3       26.98       23.31      1.51 o 
  -5   4   3       97.45       97.21      2.55 o 
  -4   4   3      855.11      879.20     11.99 o 
  -3   4   3     5103.64     5370.60     64.71 o 
  -2   4   3       36.13       48.06      1.66 o 
  -1   4   3      757.60      756.49     10.00 o 
   0   4   3       72.03       56.10      2.15 o 
   1   4   3      266.28      242.00      3.46 o 
   2   4   3      405.48      452.64      7.46 o 
   3   4   3     2323.76     2662.77     32.91 o 
   4   4   3      286.15      297.35      4.51 o 
   5   4   3      335.30      302.20      5.33 o 
   6   4   3        0.01       -0.05      0.87 o 
   7   4   3      263.17      231.53      5.65 o 
   8   4   3       95.74       88.15      3.55 o 
   9   4   3       12.11       12.16      1.86 o 
  10   4   3        0.53        1.82      1.36 o 
 -10   5   3        9.90        9.98      2.99 o 
  -9   5   3        1.16        3.18      2.03 o 
  -8   5   3      104.40       98.38      4.36 o 
  -7   5   3       97.77       89.70      3.97 o 
  -6   5   3       97.05       87.90      3.10 o 
  -5   5   3      352.50      328.18     12.27 o 
  -4   5   3      243.43      241.36      4.38 o 
  -3   5   3       60.79       72.66      2.01 o 
  -2   5   3        0.23        0.67      0.45 o 
  -1   5   3     7985.03     8819.63    105.22 o 
   0   5   3      474.76      477.99      6.77 o 
   1   5   3     1952.95     2310.89     25.99 o 
   2   5   3     1232.22     1337.94     19.37 o 
   3   5   3      108.35      110.96      3.03 o 
   4   5   3       53.32       50.12      2.16 o 
   5   5   3      130.65      118.72      4.38 o 
   6   5   3       65.69       68.30      2.82 o 
   7   5   3       77.22       75.02      3.17 o 
   8   5   3        5.55        4.55      2.48 o 
   9   5   3       23.24       24.99      2.43 o 
  10   5   3        0.79        1.12      1.53 o 
 -10   6   3        0.77        1.73      1.62 o 
  -9   6   3        9.86        9.83      2.00 o 
  -8   6   3        4.89       10.04      2.01 o 
  -7   6   3       19.61       21.88      2.46 o 
  -6   6   3       52.28       51.21      4.06 o 
  -5   6   3      756.18      751.79     12.38 o 
  -4   6   3      179.92      161.69      3.45 o 
  -3   6   3       48.18       40.44      2.31 o 
  -2   6   3        4.97       10.01      0.87 o 
  -1   6   3       62.91       82.29      2.07 o 
   0   6   3      615.06      675.71     10.56 o 
   1   6   3      273.88      363.74      6.87 o 
   2   6   3      137.66      155.59      3.74 o 
   3   6   3       96.60      119.53      3.34 o 
   4   6   3      849.14      859.42     13.78 o 
   5   6   3        3.13        3.08      0.97 o 
   6   6   3        3.12        3.02      1.14 o 
   7   6   3        6.81        5.11      1.35 o 
   8   6   3        3.90        6.36      1.49 o 
   9   6   3       24.76       27.01      2.54 o 
  10   6   3       21.27       24.78      3.50 o 
 -10   7   3       11.50       15.25      3.36 o 
  -9   7   3       36.53       38.97      3.56 o 
  -8   7   3        8.23        9.67      2.04 o 
  -7   7   3        0.28        3.47      1.62 o 
  -6   7   3       24.82       26.42      2.81 o 
  -5   7   3       49.09       50.94      3.15 o 
  -4   7   3     1381.40     1403.33     21.04 o 
  -3   7   3       70.72       64.66      2.81 o 
  -2   7   3       45.04       40.35      1.62 o 
  -1   7   3       10.02       10.32      0.94 o 
   0   7   3      152.57      144.49      3.41 o 
   1   7   3     2027.81     2194.05     27.59 o 
   2   7   3      416.83      341.02      6.59 o 
   3   7   3        1.37        1.48      0.86 o 
   4   7   3        0.03        1.05      0.91 o 
   5   7   3       98.63       79.80      3.11 o 
   6   7   3      244.35      236.48      5.93 o 
   7   7   3       65.03       67.03      3.32 o 
   8   7   3        5.53        4.81      1.48 o 
   9   7   3        3.95        4.77      3.05 o 
  -9   8   3        0.18        0.00      1.66 o 
  -8   8   3        1.50        1.20      1.95 o 
  -7   8   3       49.11       46.29      3.65 o 
  -6   8   3       85.63       90.83      5.66 o 
  -5   8   3      518.37      519.10     11.60 o 
  -4   8   3      609.43      544.72     13.80 o 
  -3   8   3       49.99       47.46      2.24 o 
  -2   8   3      344.80      339.35      5.81 o 
  -1   8   3        6.18        5.71      0.87 o 
   0   8   3      582.38      580.57      9.71 o 
   1   8   3       98.68       91.51      3.32 o 
   2   8   3       77.12       80.32      3.28 o 
   3   8   3       57.42       47.03      2.97 o 
   4   8   3      586.57      545.57     10.03 o 
   5   8   3        7.23        8.06      1.46 o 
   6   8   3       51.23       49.72      2.98 o 
   7   8   3       45.16       40.39      2.93 o 
   8   8   3       66.14       66.92      3.69 o 
   9   8   3       19.73       21.39      3.68 o 
  -9   9   3        0.72        2.80      1.91 o 
  -8   9   3        7.61        8.77      2.11 o 
  -7   9   3        1.71        2.03      1.67 o 
  -6   9   3       47.12       49.66      3.64 o 
  -5   9   3      330.95      333.40      8.74 o 
  -4   9   3      171.04      171.99      5.66 o 
  -3   9   3      288.56      283.00      6.11 o 
  -2   9   3      833.12      797.66     12.94 o 
  -1   9   3      272.01      261.53      4.93 o 
   0   9   3       66.75       52.14      2.84 o 
   1   9   3      347.68      356.48      6.98 o 
   2   9   3      610.68      546.90     14.14 o 
   3   9   3       67.40       68.34      2.91 o 
   4   9   3      112.85      100.84      5.01 o 
   5   9   3       45.88       45.48      2.84 o 
   6   9   3       95.59       87.88      3.76 o 
   7   9   3      194.59      179.04      5.57 o 
   8   9   3       93.82       92.29      4.98 o 
  -8  10   3        4.50        2.76      1.76 o 
  -7  10   3       30.44       31.25      3.22 o 
  -6  10   3       13.85       17.91      3.56 o 
  -5  10   3        2.41        5.16      1.49 o 
  -4  10   3        0.07        1.12      1.42 o 
  -3  10   3      161.60      141.55      5.06 o 
  -2  10   3      668.23      624.30     10.89 o 
  -1  10   3      153.75      145.81      8.27 o 
   0  10   3      222.00      223.26      5.29 o 
   1  10   3       26.72       27.66      2.05 o 
   2  10   3        0.02        0.17      1.05 o 
   3  10   3      107.71      103.05      3.64 o 
   4  10   3       31.90       39.39      2.65 o 
   5  10   3       16.56       20.50      2.17 o 
   6  10   3      207.71      205.74      5.95 o 
   7  10   3      101.70       98.94      4.18 o 
   8  10   3        1.12        3.94      2.54 o 
  -8  11   3       15.60       17.78      2.83 o 
  -7  11   3        4.56        6.87      2.13 o 
  -6  11   3        1.08        2.60      2.78 o 
  -5  11   3       16.29       13.03      2.66 o 
  -4  11   3       62.37       59.34      3.83 o 
  -3  11   3      632.36      612.69     13.27 o 
  -2  11   3      242.25      223.28      6.37 o 
  -1  11   3      507.84      458.20     12.84 o 
   0  11   3     1054.82      989.39     18.30 o 
   1  11   3      115.46      112.76      6.13 o 
   2  11   3       29.64       33.90      2.43 o 
   3  11   3        3.65        4.62      1.32 o 
   4  11   3       33.12       33.22      2.61 o 
   5  11   3       89.21       90.52      6.62 o 
   6  11   3        0.52        1.19      1.28 o 
   7  11   3        3.03        3.42      1.95 o 
  -7  12   3        3.38        6.64      2.15 o 
  -6  12   3        1.96        4.82      2.54 o 
  -5  12   3      123.51      128.58      5.58 o 
  -4  12   3        3.08        6.47      1.92 o 
  -3  12   3        0.76        1.62      1.91 o 
  -2  12   3      131.51      132.58      6.58 o 
  -1  12   3       94.90       85.07      4.98 o 
   0  12   3      228.26      232.36      6.71 o 
   1  12   3       42.91       41.99      3.64 o 
   2  12   3       20.33       22.99      2.53 o 
   3  12   3       53.99       55.60      3.20 o 
   4  12   3       65.71       65.65      3.96 o 
   5  12   3       74.55       76.61      3.80 o 
   6  12   3       30.86       34.13      3.14 o 
   7  12   3        5.93        8.39      2.61 o 
  -6  13   3       20.43       23.51      3.09 o 
  -5  13   3        4.93        2.55      2.11 o 
  -4  13   3       79.12       95.10      6.12 o 
  -3  13   3       10.76       15.96      3.01 o 
  -2  13   3       42.12       47.84      4.56 o 
  -1  13   3      108.10      104.79      5.79 o 
   0  13   3      167.19      153.19      5.53 o 
   1  13   3        0.36        0.30      2.81 o 
   2  13   3       26.67       32.71      4.17 o 
   3  13   3        0.01        2.39      1.50 o 
   4  13   3       13.73       19.87      2.24 o 
   5  13   3        6.91        8.81      1.90 o 
   6  13   3        2.00        4.72      2.02 o 
  -5  14   3        4.11       10.13      2.88 o 
  -4  14   3        1.79        6.77      2.43 o 
  -3  14   3       62.34       71.59      5.74 o 
  -2  14   3      216.70      191.08      8.35 o 
  -1  14   3        0.56        3.45      2.08 o 
   0  14   3      150.46      144.10      8.37 o 
   1  14   3      121.54      122.56      6.05 o 
   2  14   3        4.40        5.84      2.02 o 
   3  14   3        5.01        6.16      2.14 o 
   4  14   3        4.33        7.05      3.21 o 
   5  14   3       19.10       33.04      3.61 o 
  -3  15   3       54.65       60.41      5.52 o 
  -2  15   3       26.34       32.73      4.18 o 
  -1  15   3      143.41      156.71      7.64 o 
   0  15   3       21.33       26.43      5.06 o 
   1  15   3       28.76       49.18      9.80 o 
   2  15   3       31.94       32.82      3.94 o 
   3  15   3        2.34        5.89      2.09 o 
 -10   0   4        6.73       15.50      4.39 o 
  -8   0   4      473.78      504.25     20.42 o 
  -6   0   4       82.81       78.04      3.55 o 
  -4   0   4     1975.14     2149.71     42.30 o 
  -2   0   4     7363.58     7757.41    146.66 o 
   0   0   4     2584.49     2931.27     45.40 o 
   2   0   4    18803.69    19175.29    320.28 o 
   4   0   4     1260.03     1330.75     37.50 o 
   6   0   4      313.36      293.03      7.14 o 
   8   0   4       21.96       25.89      2.61 o 
  10   0   4        8.90       12.07      4.05 o 
 -11   1   4       13.34       17.12      4.82 o 
 -10   1   4       41.31       48.74      4.79 o 
  -9   1   4       75.01       79.28      7.16 o 
  -8   1   4       25.94       25.81      2.45 o 
  -7   1   4        3.42        1.03      0.87 o 
  -6   1   4       27.90       27.36      1.99 o 
  -5   1   4      306.05      278.09      6.05 o 
  -4   1   4     2487.21     2630.23     36.34 o 
  -3   1   4     1611.21     1665.10     23.19 o 
  -2   1   4     8427.49     9119.45    122.09 o 
  -1   1   4      854.69      883.80     14.72 o 
   0   1   4     5938.83     6547.47    100.08 o 
   1   1   4     5346.12     5769.39     73.21 o 
   2   1   4      659.39      715.99      7.97 o 
   3   1   4     1818.75     1935.26     18.87 o 
   4   1   4       98.45       78.96      1.58 o 
   5   1   4       15.29       18.17      1.06 o 
   6   1   4       46.69       45.46      1.66 o 
   7   1   4       15.66       15.37      1.37 o 
   8   1   4      141.98      142.42      3.65 o 
   9   1   4      120.78      112.30      4.26 o 
  10   1   4       95.99       90.13      4.09 o 
  -9   2   4      102.69       98.59      5.74 o 
  -8   2   4       94.15       97.34      4.06 o 
  -7   2   4       30.91       30.49      2.37 o 
  -6   2   4        6.92        8.42      1.12 o 
  -5   2   4       66.72       65.45      2.56 o 
  -4   2   4      163.45      181.76      4.06 o 
  -3   2   4     2685.15     3080.02     42.03 o 
  -2   2   4     2376.04     2593.18     41.48 o 
  -1   2   4        0.13        1.49      0.38 o 
   0   2   4     1031.52     1073.06     15.16 o 
   1   2   4     5497.30     5603.12     60.93 o 
   2   2   4     2868.13     3219.55     32.89 o 
   3   2   4      259.05      249.98      3.51 o 
   4   2   4     1105.59     1235.41     13.65 o 
   5   2   4       15.88        9.32      0.97 o 
   6   2   4      492.01      503.01      7.66 o 
   7   2   4       41.82       43.17      2.00 o 
   8   2   4       36.25       36.03      2.50 o 
   9   2   4       59.50       55.84      3.26 o 
  10   2   4       41.83       40.26      3.25 o 
 -10   3   4        0.04        3.47      1.92 o 
  -9   3   4        4.21        6.15      2.22 o 
  -8   3   4       42.87       41.41      2.97 o 
  -7   3   4       16.64       16.90      1.95 o 
  -6   3   4        0.56        1.80      1.03 o 
  -5   3   4      114.44      121.23      3.14 o 
  -4   3   4     1293.94     1352.25     19.53 o 
  -3   3   4      686.37      779.11     11.59 o 
  -2   3   4       88.77       85.02      1.91 o 
  -1   3   4     2470.36     2669.64     35.80 o 
   0   3   4     2408.89     2582.02     28.51 o 
   1   3   4     3045.75     3219.53     39.01 o 
   2   3   4     1365.11     1494.64     17.18 o 
   3   3   4     1907.11     1962.58     22.39 o 
   4   3   4      495.88      555.76      7.43 o 
   5   3   4      450.72      450.63      6.50 o 
   6   3   4       20.27       23.30      1.42 o 
   7   3   4      249.72      228.77      4.95 o 
   8   3   4      304.54      282.27      6.86 o 
   9   3   4       35.20       31.79      3.74 o 
  10   3   4        0.02        1.73      1.33 o 
 -10   4   4       15.74       18.97      4.15 o 
  -9   4   4        7.52       12.08      2.05 o 
  -8   4   4       22.42       25.45      2.59 o 
  -7   4   4        2.15        0.45      1.04 o 
  -6   4   4      111.20      115.45      4.62 o 
  -5   4   4      170.17      170.97      4.01 o 
  -4   4   4        6.04        8.35      0.92 o 
  -3   4   4      332.14      386.54      5.86 o 
  -2   4   4     1202.66     1153.45     16.88 o 
  -1   4   4      365.23      374.59      4.92 o 
   0   4   4       11.36       16.17      0.78 o 
   1   4   4      647.97      777.72     11.52 o 
   2   4   4      162.80      184.84      3.23 o 
   3   4   4     1473.70     1665.40     21.20 o 
   4   4   4        0.35       -0.10      0.48 o 
   5   4   4       62.62       57.71      2.53 o 
   6   4   4      339.84      305.33      5.22 o 
   7   4   4        0.74        1.97      0.94 o 
   8   4   4        6.84        6.56      1.44 o 
   9   4   4       32.21       36.88      2.88 o 
  10   4   4        6.28       10.65      1.91 o 
 -10   5   4        7.03        8.85      2.02 o 
  -9   5   4        0.22        0.32      1.33 o 
  -8   5   4       63.42       59.41      3.97 o 
  -7   5   4      119.12      122.83      4.69 o 
  -6   5   4      150.43      136.94      3.96 o 
  -5   5   4      190.01      195.61      8.56 o 
  -4   5   4      165.54      156.58      3.26 o 
  -3   5   4        2.10        0.23      0.76 o 
  -2   5   4      136.96      126.54      2.50 o 
  -1   5   4       38.03       45.70      1.25 o 
   0   5   4     2613.41     2861.62     39.28 o 
   1   5   4     1129.01     1259.21     18.14 o 
   2   5   4        0.21        2.96      1.24 o 
   3   5   4       10.54       17.75      1.41 o 
   4   5   4     1088.58     1078.98     16.57 o 
   5   5   4       91.46       81.19      2.51 o 
   6   5   4      222.60      197.18      7.54 o 
   7   5   4        0.02        0.64      0.91 o 
   8   5   4       91.86       99.32      3.88 o 
   9   5   4        3.16        3.31      1.33 o 
  10   5   4        3.52        4.30      1.54 o 
 -10   6   4        1.98        1.16      1.96 o 
  -9   6   4       12.98       11.47      2.09 o 
  -8   6   4      233.56      218.03      7.00 o 
  -7   6   4       41.30       36.98      3.14 o 
  -6   6   4       94.45       98.18      4.13 o 
  -5   6   4      378.50      370.55      7.37 o 
  -4   6   4        0.26       -0.08      0.61 o 
  -3   6   4       29.28       28.27      1.41 o 
  -2   6   4     1011.50     1050.00     12.55 o 
  -1   6   4      920.05      937.50     12.54 o 
   0   6   4     2911.69     3275.98     44.58 o 
   1   6   4       25.34        9.17      0.81 o 
   2   6   4      604.69      687.35     11.09 o 
   3   6   4      426.07      373.80      7.10 o 
   4   6   4       72.78       55.22      2.95 o 
   5   6   4      599.74      558.48     10.64 o 
   6   6   4      495.05      472.59     12.36 o 
   7   6   4       12.58       17.03      1.94 o 
   8   6   4       65.27       63.60      3.49 o 
   9   6   4       22.60       29.15      2.76 o 
  10   6   4        0.04        2.28      1.54 o 
  -9   7   4       14.17       10.69      2.23 o 
  -8   7   4       13.62       16.63      2.40 o 
  -7   7   4      170.04      161.34      5.82 o 
  -6   7   4       46.08       41.97      3.19 o 
  -5   7   4       80.48       75.65      3.55 o 
  -4   7   4        3.48        2.40      1.00 o 
  -3   7   4      132.32      115.33      2.89 o 
  -2   7   4        5.03        5.64      0.80 o 
  -1   7   4      456.88      438.80      7.82 o 
   0   7   4      100.47      108.47      2.54 o 
   1   7   4     3172.20     3313.10     52.67 o 
   2   7   4      168.04      145.40      3.80 o 
   3   7   4       60.86       44.68      2.26 o 
   4   7   4        8.66        9.51      1.37 o 
   5   7   4      108.08       92.33      3.39 o 
   6   7   4      150.04      134.28      4.69 o 
   7   7   4       43.46       41.48      2.81 o 
   8   7   4       22.12       24.68      2.86 o 
   9   7   4        3.42        4.69      1.54 o 
  -9   8   4        8.70       11.87      2.42 o 
  -8   8   4       83.45       76.25      4.46 o 
  -7   8   4      102.84      100.36      4.66 o 
  -6   8   4      647.78      621.17     13.62 o 
  -5   8   4        8.99        7.36      1.72 o 
  -4   8   4      733.28      710.57     14.29 o 
  -3   8   4       69.75       68.43      2.54 o 
  -2   8   4      461.35      443.66      7.10 o 
  -1   8   4      193.48      186.15      3.80 o 
   0   8   4        8.36        5.39      0.86 o 
   1   8   4     1271.16     1237.06     21.48 o 
   2   8   4      175.95      183.31      5.03 o 
   3   8   4      820.89      804.19     15.14 o 
   4   8   4        1.91        0.54      0.97 o 
   5   8   4      133.98      117.26      3.96 o 
   6   8   4     1390.28     1312.53     21.07 o 
   7   8   4      149.45      165.11      5.25 o 
   8   8   4        0.90        4.31      2.14 o 
   9   8   4       17.91       19.03      2.36 o 
  -9   9   4       23.83       27.57      3.91 o 
  -8   9   4        0.49        3.64      1.85 o 
  -7   9   4        0.02        0.64      1.41 o 
  -6   9   4       18.08       16.30      2.30 o 
  -5   9   4       12.60       10.26      1.93 o 
  -4   9   4      518.56      493.49     11.14 o 
  -3   9   4      602.38      595.00     12.90 o 
  -2   9   4       20.41       20.69      1.68 o 
  -1   9   4      956.90      903.04     12.77 o 
   0   9   4      170.55      154.28      4.84 o 
   1   9   4       72.41       68.89      2.65 o 
   2   9   4       11.16       13.00      1.50 o 
   3   9   4       76.73       68.04      4.20 o 
   4   9   4      415.15      410.13      8.44 o 
   5   9   4      261.24      228.15      5.97 o 
   6   9   4        1.16        5.58      1.49 o 
   7   9   4       61.08       53.92      3.44 o 
   8   9   4       20.94       20.34      2.45 o 
  -8  10   4        3.78        5.25      1.91 o 
  -7  10   4       29.63       30.43      3.22 o 
  -6  10   4        3.94        3.49      1.58 o 
  -5  10   4       85.32       92.48      4.53 o 
  -4  10   4       19.41       21.88      2.59 o 
  -3  10   4      120.92      111.39      4.39 o 
  -2  10   4      257.40      239.74      6.64 o 
  -1  10   4     1221.40     1199.25     21.12 o 
   0  10   4      103.76       99.52      4.05 o 
   1  10   4      664.52      619.94     10.90 o 
   2  10   4      225.38      208.27      5.27 o 
   3  10   4      124.56      105.91      3.74 o 
   4  10   4      240.22      210.30      5.64 o 
   5  10   4       68.20       57.27      3.30 o 
   6  10   4       39.05       37.59      2.95 o 
   7  10   4       18.58       22.84      2.75 o 
   8  10   4        4.01        0.05      1.51 o 
  -7  11   4       16.57       21.73      3.26 o 
  -6  11   4       20.12       27.37      4.23 o 
  -5  11   4       26.37       21.79      2.67 o 
  -4  11   4        0.23        0.46      1.54 o 
  -3  11   4       85.56       92.58      5.31 o 
  -2  11   4       66.41       61.57      4.57 o 
  -1  11   4       93.91       90.74      3.79 o 
   0  11   4        6.87       20.99     10.76 o 
   1  11   4        7.77       14.99      1.75 o 
   2  11   4        0.88        5.16      1.51 o 
   3  11   4      276.39      245.78      8.64 o 
   4  11   4        1.01        1.09      1.18 o 
   5  11   4        0.57       -0.57      1.11 o 
   6  11   4        0.19       -0.69      1.21 o 
   7  11   4        6.23        5.81      1.94 o 
  -7  12   4        4.23        4.96      2.20 o 
  -6  12   4        1.13        2.37      1.70 o 
  -5  12   4      103.59      108.07      5.10 o 
  -4  12   4      104.27      100.05      5.88 o 
  -3  12   4        1.59        0.43      2.79 o 
  -2  12   4      211.23      197.67      7.90 o 
  -1  12   4        5.44        3.78      2.04 o 
   0  12   4      111.77      112.80      5.75 o 
   1  12   4      152.87      154.12      6.37 o 
   2  12   4       47.29       39.58      3.22 o 
   3  12   4       48.64       48.49      3.07 o 
   4  12   4       72.81       82.74      3.85 o 
   5  12   4        6.24        7.44      1.69 o 
   6  12   4       11.75       12.39      1.97 o 
   7  12   4        0.37        4.36      2.68 o 
  -6  13   4        4.30        5.70      2.14 o 
  -5  13   4        2.19       -0.47      1.93 o 
  -4  13   4        0.27       -0.83      1.94 o 
  -3  13   4      100.30      101.17      5.96 o 
  -2  13   4       22.30       23.97      4.96 o 
  -1  13   4       37.24       41.64      4.24 o 
   0  13   4        3.26        3.43      1.63 o 
   1  13   4        0.00        1.93      1.74 o 
   2  13   4       11.55       12.11      2.48 o 
   3  13   4       44.20       42.89      4.99 o 
   4  13   4        2.76        1.06      1.43 o 
   5  13   4       52.50       60.30      3.73 o 
   6  13   4       34.08       44.23      3.45 o 
  -4  14   4       45.51       53.20      5.20 o 
  -3  14   4       12.08       14.02      3.06 o 
  -2  14   4       68.47       75.48      5.74 o 
  -1  14   4        7.47       10.92      2.68 o 
   0  14   4        1.12        0.43      2.48 o 
   1  14   4       17.98       22.79      3.13 o 
   2  14   4       20.18       22.54      3.28 o 
   3  14   4        0.40        3.62      1.77 o 
   4  14   4       25.54       31.99      6.85 o 
   5  14   4       82.61       86.06      4.50 o 
  -3  15   4        8.63        8.70      2.65 o 
  -2  15   4        4.34        7.82      2.44 o 
  -1  15   4       80.08       88.90      6.24 o 
   0  15   4        3.78       -2.29      2.29 o 
   1  15   4       59.79       58.43      7.11 o 
   2  15   4      104.02      110.59      8.63 o 
   3  15   4        9.06       14.23      2.75 o 
  -9   0   5        6.37        8.40      3.43 o 
  -7   0   5       46.46       48.11      4.89 o 
  -5   0   5      422.72      423.85     17.46 o 
  -3   0   5    14105.71    15424.38    291.22 o 
  -1   0   5      468.85      472.23     22.18 o 
   1   0   5     1234.87     1329.19     21.55 o 
   3   0   5      377.72      298.56      5.11 o 
   5   0   5      234.95      207.76      4.34 o 
   7   0   5      923.41      868.35     16.75 o 
   9   0   5        0.14       -0.35      1.91 o 
 -10   1   5       42.41       31.18      4.11 o 
  -9   1   5        0.84        2.03      1.81 o 
  -8   1   5       33.66       25.75      3.28 o 
  -7   1   5       23.11       20.58      2.05 o 
  -6   1   5       54.95       59.67      3.26 o 
  -5   1   5      342.45      361.95      6.45 o 
  -4   1   5       24.71       22.73      1.22 o 
  -3   1   5      104.61       99.14      2.22 o 
  -2   1   5      939.32      946.51     13.49 o 
  -1   1   5      366.79      365.79      5.64 o 
   0   1   5     1232.36     1394.88     17.34 o 
   1   1   5     1708.61     1965.72     23.96 o 
   2   1   5     4068.19     4411.62     48.50 o 
   3   1   5        8.50       16.51      0.90 o 
   4   1   5      242.68      284.57      3.66 o 
   5   1   5     1340.15     1398.49     15.55 o 
   6   1   5       53.59       53.78      2.07 o 
   7   1   5        1.29        2.42      0.90 o 
   8   1   5      127.52      131.28      3.83 o 
   9   1   5       54.59       63.16      3.07 o 
  10   1   5        5.44        4.96      2.34 o 
 -10   2   5       13.16       11.54      4.05 o 
  -9   2   5        4.08        8.55      2.36 o 
  -8   2   5        9.47       11.96      2.50 o 
  -7   2   5      296.19      274.72      8.12 o 
  -6   2   5       13.43       13.81      1.77 o 
  -5   2   5      931.27      962.86     14.61 o 
  -4   2   5     2708.66     2931.17     45.90 o 
  -3   2   5        4.37        4.69      0.97 o 
  -2   2   5     2138.35     2251.22     36.36 o 
  -1   2   5     2868.19     3047.76     36.84 o 
   0   2   5     5364.36     5496.39    182.30 o 
   1   2   5     1162.74     1316.25     15.06 o 
   2   2   5      450.90      449.37      5.97 o 
   3   2   5      459.92      506.10      6.22 o 
   4   2   5     2329.76     2504.66     26.31 o 
   5   2   5       12.63       10.06      0.88 o 
   6   2   5        2.60        2.74      0.83 o 
   7   2   5        8.45        9.48      1.28 o 
   8   2   5      664.25      614.33     10.27 o 
   9   2   5       16.46       14.99      2.04 o 
  10   2   5       22.54       30.77      2.75 o 
 -10   3   5        5.79       12.31      4.34 o 
  -9   3   5        0.58       -0.57      2.91 o 
  -8   3   5       16.88       21.22      2.32 o 
  -7   3   5       89.39       81.27      3.60 o 
  -6   3   5      250.41      243.41      6.36 o 
  -5   3   5      245.94      250.15      8.16 o 
  -4   3   5     1382.65     1477.82     21.21 o 
  -3   3   5       72.23       64.62      1.71 o 
  -2   3   5      925.94      971.60     16.71 o 
  -1   3   5      934.87     1067.50     14.92 o 
   0   3   5      568.64      569.36      6.98 o 
   1   3   5       35.20       36.23      1.46 o 
   2   3   5      469.91      451.08      6.61 o 
   3   3   5      701.90      679.70      8.03 o 
   4   3   5      291.11      280.81      4.13 o 
   5   3   5      135.56      150.65      2.87 o 
   6   3   5      209.46      204.97      4.03 o 
   7   3   5       47.25       49.27      2.39 o 
   8   3   5        8.26        6.86      1.49 o 
   9   3   5      102.73      108.81      4.25 o 
  10   3   5       23.77       22.51      2.44 o 
 -10   4   5        2.42       -1.72      1.72 o 
  -9   4   5       21.06       20.43      2.44 o 
  -8   4   5      107.87      117.33      5.80 o 
  -7   4   5      186.56      165.88      5.53 o 
  -6   4   5      166.92      153.02      4.82 o 
  -5   4   5        0.42        0.97      0.82 o 
  -4   4   5       89.52       71.65      2.39 o 
  -3   4   5      446.28      450.25      7.32 o 
  -2   4   5      230.65      201.08      3.74 o 
  -1   4   5       27.71       14.63      0.85 o 
   0   4   5       58.39       58.59      1.36 o 
   1   4   5       14.37       15.78      0.77 o 
   2   4   5     4052.47     4464.28     45.40 o 
   3   4   5      886.61      887.78     11.01 o 
   4   4   5       39.06       37.82      1.36 o 
   5   4   5      163.75      158.17      3.32 o 
   6   4   5      264.93      245.41      4.58 o 
   7   4   5      606.13      566.78     12.55 o 
   8   4   5       22.47       18.16      2.47 o 
   9   4   5       14.08       13.34      2.34 o 
  10   4   5        5.22        6.55      2.19 o 
 -10   5   5        7.77        8.34      4.01 o 
  -9   5   5        9.02       13.84      2.21 o 
  -8   5   5        7.40        5.56      2.20 o 
  -7   5   5        3.75        8.47      1.74 o 
  -6   5   5        5.18        8.07      1.56 o 
  -5   5   5      206.04      199.47      5.04 o 
  -4   5   5        8.30        7.78      1.07 o 
  -3   5   5     2098.82     2235.86     27.98 o 
  -2   5   5      244.95      262.16      5.09 o 
  -1   5   5     3078.87     3285.55     36.43 o 
   0   5   5     1010.70     1132.78     14.60 o 
   1   5   5     1856.99     1911.83     26.95 o 
   2   5   5        0.59        0.72      0.61 o 
   3   5   5        4.41        4.81      0.91 o 
   4   5   5      107.36       95.24      3.04 o 
   5   5   5      567.66      537.02      7.78 o 
   6   5   5       37.55       47.00      2.06 o 
   7   5   5        1.58        4.02      1.29 o 
   8   5   5        5.62        2.76      1.30 o 
   9   5   5       10.61       12.99      2.32 o 
  10   5   5        0.00        3.00      1.46 o 
 -10   6   5        4.72        3.20      3.20 o 
  -9   6   5       22.59       18.41      2.62 o 
  -8   6   5       20.72       23.32      2.71 o 
  -7   6   5      357.84      332.20      8.73 o 
  -6   6   5      138.44      129.58      4.78 o 
  -5   6   5       53.24       55.71      4.10 o 
  -4   6   5      115.87       99.47      3.13 o 
  -3   6   5       10.53        9.46      1.11 o 
  -2   6   5       15.28       20.09      1.18 o 
  -1   6   5      183.62      152.58      2.95 o 
   0   6   5      239.72      210.67      3.70 o 
   1   6   5        8.91       20.05      1.21 o 
   2   6   5     1633.76     1769.38     22.52 o 
   3   6   5      309.16      290.58      5.99 o 
   4   6   5     1011.94      956.03     15.26 o 
   5   6   5       29.02       26.85      2.08 o 
   6   6   5        4.93        7.56      1.42 o 
   7   6   5      235.55      213.37      5.13 o 
   8   6   5        0.99        2.07      1.21 o 
   9   6   5        0.09        1.85      1.37 o 
  10   6   5       11.31       19.61      4.24 o 
  -9   7   5        5.63        6.77      2.00 o 
  -8   7   5        8.97       13.60      2.28 o 
  -7   7   5      264.82      255.44      7.60 o 
  -6   7   5      885.44      866.24     17.29 o 
  -5   7   5        9.31        7.60      1.81 o 
  -4   7   5      274.47      287.61      6.29 o 
  -3   7   5       94.04       87.24      3.04 o 
  -2   7   5       12.01       13.74      1.12 o 
  -1   7   5       61.97       59.17      1.67 o 
   0   7   5      490.40      440.92      6.79 o 
   1   7   5      269.87      331.44      7.46 o 
   2   7   5     1601.70     1587.78     39.75 o 
   3   7   5      390.62      331.90     16.81 o 
   4   7   5     1350.52     1308.60     20.18 o 
   5   7   5      336.56      339.52      8.74 o 
   6   7   5      219.26      219.58      5.79 o 
   7   7   5       16.71       14.26      1.67 o 
   8   7   5       96.26       88.55      4.02 o 
   9   7   5        7.32        8.35      1.73 o 
  -9   8   5        2.43        4.84      2.87 o 
  -8   8   5       22.76       30.75      4.37 o 
  -7   8   5        2.36        1.48      1.40 o 
  -6   8   5       38.95       35.16      3.14 o 
  -5   8   5       69.76       78.00      3.81 o 
  -4   8   5        0.08       -0.17      1.68 o 
  -3   8   5       51.17       47.23      2.43 o 
  -2   8   5       20.81       17.60      1.31 o 
  -1   8   5     2073.24     2115.21     26.96 o 
   0   8   5      182.62      174.79      4.22 o 
   1   8   5       46.10       36.28      2.67 o 
   2   8   5      199.34      189.15      5.36 o 
   3   8   5       26.42       22.58      1.91 o 
   4   8   5      266.62      257.51      6.10 o 
   5   8   5      151.62      163.32      4.84 o 
   6   8   5      373.91      388.99      8.56 o 
   7   8   5       75.52       63.10      3.54 o 
   8   8   5        8.37        7.58      1.70 o 
   9   8   5       59.77       63.64      3.98 o 
  -9   9   5       28.05       36.38      4.42 o 
  -8   9   5       19.47       22.48      2.90 o 
  -7   9   5       63.36       69.74      4.47 o 
  -6   9   5       74.63       76.93      6.28 o 
  -5   9   5       28.47       31.02      2.94 o 
  -4   9   5      375.03      366.06      9.08 o 
  -3   9   5       97.25      105.77      6.33 o 
  -2   9   5       27.86       26.38      2.02 o 
  -1   9   5      361.63      357.69      7.01 o 
   0   9   5      166.80      148.99      4.59 o 
   1   9   5      434.13      363.06     30.98 o 
   2   9   5       44.97       37.38      2.58 o 
   3   9   5       63.47       58.21      2.81 o 
   4   9   5      964.70      877.17     14.95 o 
   5   9   5      427.30      391.71      8.50 o 
   6   9   5       13.77       15.87      2.05 o 
   7   9   5        0.10        0.52      1.24 o 
   8   9   5       10.65       15.45      2.20 o 
  -8  10   5        2.81        1.87      1.91 o 
  -7  10   5       19.08       24.74      2.95 o 
  -6  10   5        7.22        6.82      2.62 o 
  -5  10   5      141.47      135.78      5.38 o 
  -4  10   5        1.27        1.70      1.43 o 
  -3  10   5      269.08      269.14      7.38 o 
  -2  10   5       13.76       13.41      2.48 o 
  -1  10   5       81.77       79.78      4.83 o 
   0  10   5      135.79      108.79      3.53 o 
   1  10   5      324.49      302.14      7.82 o 
   2  10   5       78.60       76.63      3.50 o 
   3  10   5        3.57        7.07      1.41 o 
   4  10   5       12.76       11.53      1.74 o 
   5  10   5        8.30        6.22      2.31 o 
   6  10   5        5.88       11.13      1.86 o 
   7  10   5       20.03       21.42      2.59 o 
   8  10   5       12.30       14.56      2.19 o 
  -7  11   5        1.11        6.25      3.16 o 
  -6  11   5       33.81       35.36      3.42 o 
  -5  11   5       15.95       20.46      3.52 o 
  -4  11   5       18.16       16.37      2.31 o 
  -3  11   5       10.89       13.42      2.64 o 
  -2  11   5      417.84      422.43     15.00 o 
  -1  11   5      130.79      131.62      6.17 o 
   0  11   5      566.09      550.98     10.23 o 
   1  11   5      165.53      146.64      4.34 o 
   2  11   5       42.20       41.18      3.04 o 
   3  11   5      112.37      101.03      4.41 o 
   4  11   5       49.07       51.33      3.59 o 
   5  11   5       71.56       63.08      4.27 o 
   6  11   5        2.43        4.42      1.45 o 
   7  11   5        2.42       -0.38      1.74 o 
  -7  12   5       29.96       37.40      4.63 o 
  -6  12   5       48.14       51.87      4.21 o 
  -5  12   5       48.86       53.79      4.10 o 
  -4  12   5       11.26        8.82      2.43 o 
  -3  12   5        6.44        9.83      4.84 o 
  -2  12   5       46.75       44.44      5.82 o 
  -1  12   5        0.08        0.76      1.82 o 
   0  12   5      112.75      114.31      6.18 o 
   1  12   5        0.05        0.56      1.69 o 
   2  12   5       18.44       14.35      2.33 o 
   3  12   5       22.86       21.85      2.58 o 
   4  12   5       46.80       45.89      3.15 o 
   5  12   5        5.48        5.59      1.48 o 
   6  12   5        5.20        1.06      1.45 o 
  -5  13   5       11.03       19.39      3.43 o 
  -4  13   5      100.26      103.82      6.50 o 
  -3  13   5       38.35       45.07      4.55 o 
  -2  13   5       25.69       33.46      7.42 o 
  -1  13   5       22.91       21.26      3.29 o 
   0  13   5       34.93       35.78      3.94 o 
   1  13   5      108.85      101.54      5.35 o 
   2  13   5       14.03       19.19      3.02 o 
   3  13   5       62.12       61.09      3.99 o 
   4  13   5       10.29       12.06      2.20 o 
   5  13   5       36.35       46.40      3.37 o 
   6  13   5        0.70        3.82      2.13 o 
  -4  14   5        0.98        1.82      2.31 o 
  -3  14   5       32.91       40.40      4.58 o 
  -2  14   5       94.92      109.13      6.68 o 
  -1  14   5       10.48       10.38      2.75 o 
   0  14   5        2.25        3.30      2.21 o 
   1  14   5        3.55        2.19      2.39 o 
   2  14   5       13.84       19.90      3.07 o 
   3  14   5       32.32       24.70      5.89 o 
   4  14   5       48.93       55.82      4.14 o 
  -3  15   5       30.68       51.95      7.63 o 
  -2  15   5       26.85       33.52      4.38 o 
  -1  15   5       24.01       24.80      3.66 o 
   0  15   5       30.80       35.39      5.82 o 
   1  15   5       16.72       22.80      5.15 o 
   2  15   5        0.02        3.53      2.58 o 
   3  15   5       68.69       83.55      5.80 o 
 -10   0   6        0.47        0.10      2.86 o 
  -8   0   6        2.45        5.25      2.72 o 
  -6   0   6        0.61        0.57      1.04 o 
  -4   0   6       66.67       50.23      3.43 o 
  -2   0   6     1703.50     1704.32     52.42 o 
   0   0   6     2205.70     2470.03     38.76 o 
   2   0   6     2996.36     3491.70     54.84 o 
   4   0   6     4579.60     4628.43     67.11 o 
   6   0   6      203.79      169.66     19.39 o 
   8   0   6      510.91      483.68     13.63 o 
  10   0   6      148.86      144.25     10.45 o 
 -10   1   6        0.02        2.90      2.28 o 
  -9   1   6       24.71       24.96      3.79 o 
  -8   1   6        8.90        8.80      2.39 o 
  -7   1   6        3.01        2.90      1.60 o 
  -6   1   6      253.05      234.92      6.00 o 
  -5   1   6     1409.90     1433.97     20.83 o 
  -4   1   6     5784.86     6030.91     81.42 o 
  -3   1   6      589.19      578.88      8.83 o 
  -2   1   6      688.08      701.00     10.68 o 
  -1   1   6      432.31      375.48      5.92 o 
   0   1   6     2076.54     2215.41     27.19 o 
   1   1   6      301.13      270.63      4.28 o 
   2   1   6       54.83       41.50      2.73 o 
   3   1   6      290.80      287.69      4.46 o 
   4   1   6      105.35      109.38      2.22 o 
   5   1   6      386.77      407.40      6.29 o 
   6   1   6      909.27      893.61     11.92 o 
   7   1   6      162.39      139.97      3.50 o 
   8   1   6        9.24       15.68      1.77 o 
   9   1   6        8.70        4.25      1.74 o 
  10   1   6       39.38       40.66      4.89 o 
 -10   2   6        2.74        2.72      3.05 o 
  -9   2   6       39.61       39.01      4.14 o 
  -8   2   6        0.00        1.47      1.68 o 
  -7   2   6      150.62      151.78      6.09 o 
  -6   2   6       24.80       26.45      2.14 o 
  -5   2   6      565.48      516.35     10.41 o 
  -4   2   6     1353.88     1381.78     19.84 o 
  -3   2   6      259.06      331.55      6.88 o 
  -2   2   6      127.09      151.58      3.75 o 
  -1   2   6      172.61      166.96      3.29 o 
   0   2   6        4.74       12.22      1.41 o 
   1   2   6     6510.93     6845.02     81.99 o 
   2   2   6      328.20      325.35      4.72 o 
   3   2   6     3448.17     3828.34     42.66 o 
   4   2   6       95.17       79.00      1.90 o 
   5   2   6       69.40       83.03      2.09 o 
   6   2   6      151.29      143.20      3.36 o 
   7   2   6        4.57        6.79      1.26 o 
   8   2   6      280.55      266.24      5.92 o 
   9   2   6        0.09       -0.44      1.44 o 
  10   2   6       43.10       47.66      3.41 o 
 -10   3   6       16.52       16.55      4.58 o 
  -9   3   6       74.17       77.75      5.36 o 
  -8   3   6        5.09        6.54      2.12 o 
  -7   3   6       16.17       19.52      2.46 o 
  -6   3   6      202.75      189.88      6.38 o 
  -5   3   6      522.20      475.44     11.72 o 
  -4   3   6      458.79      431.59      8.86 o 
  -3   3   6      196.00      226.23      5.30 o 
  -2   3   6     1071.16     1119.55     19.16 o 
  -1   3   6     1182.83     1185.30     14.99 o 
   0   3   6      476.39      456.58      6.52 o 
   1   3   6       14.97       17.33      1.04 o 
   2   3   6     1308.52     1508.59     17.40 o 
   3   3   6     4872.97     5179.53     52.78 o 
   4   3   6       12.93       14.99      0.99 o 
   5   3   6       19.35       20.06      1.20 o 
   6   3   6     1374.35     1375.51     18.86 o 
   7   3   6      103.03      107.23      3.76 o 
   8   3   6        0.21        0.35      1.09 o 
   9   3   6       10.69       14.04      1.96 o 
  10   3   6       12.95       19.24      2.62 o 
 -10   4   6        5.92       12.47      2.90 o 
  -9   4   6        2.61       -2.24      2.53 o 
  -8   4   6        3.32        4.44      1.56 o 
  -7   4   6       90.90       85.58      3.80 o 
  -6   4   6       77.33       77.81      3.34 o 
  -5   4   6        7.06        9.69      2.52 o 
  -4   4   6       77.41       78.73      3.17 o 
  -3   4   6      507.25      524.31     10.24 o 
  -2   4   6     3843.87     4117.17     65.77 o 
  -1   4   6       87.73       88.13      3.08 o 
   0   4   6      724.17      780.47      9.46 o 
   1   4   6      799.38      910.77     10.92 o 
   2   4   6        7.14        5.68      1.17 o 
   3   4   6       79.94       84.72      2.06 o 
   4   4   6      124.41      117.03      3.38 o 
   5   4   6      190.74      193.44      3.81 o 
   6   4   6      505.55      445.94      7.76 o 
   7   4   6       13.87       18.23      1.64 o 
   8   4   6       19.33       21.33      2.20 o 
   9   4   6       13.22       14.47      1.98 o 
  10   4   6        8.01        6.66      1.71 o 
 -10   5   6        1.24        4.35      2.33 o 
  -9   5   6        3.13        1.77      1.88 o 
  -8   5   6        0.66        3.08      1.50 o 
  -7   5   6       48.15       49.65      2.78 o 
  -6   5   6       57.23       61.66      3.11 o 
  -5   5   6        0.80        1.32      0.99 o 
  -4   5   6      204.76      194.44      5.60 o 
  -3   5   6        9.68        9.14      1.13 o 
  -2   5   6       98.90      120.11      2.19 o 
  -1   5   6      334.86      352.36      4.91 o 
   0   5   6     1650.78     2019.57     22.92 o 
   1   5   6      732.23      841.94     11.34 o 
   2   5   6       94.85      111.80      2.24 o 
   3   5   6     1117.29     1099.92     14.92 o 
   4   5   6       41.34       30.85      1.79 o 
   5   5   6        0.20       -0.05      0.71 o 
   6   5   6      259.34      249.02      4.77 o 
   7   5   6        5.44        4.92      2.18 o 
   8   5   6        4.38        2.60      1.26 o 
   9   5   6        0.31        0.92      1.24 o 
  10   5   6        0.72        1.82      1.74 o 
 -10   6   6       11.65        8.82      3.63 o 
  -9   6   6       62.13       59.85      4.49 o 
  -8   6   6        0.02       -0.96      1.35 o 
  -7   6   6        6.52        4.92      1.62 o 
  -6   6   6       93.34       86.82      3.94 o 
  -5   6   6       79.77       84.39      3.10 o 
  -4   6   6      233.35      218.68      5.07 o 
  -3   6   6        9.64        6.45      1.12 o 
  -2   6   6     1236.62     1391.62     21.83 o 
  -1   6   6      489.52      459.37      6.20 o 
   0   6   6      113.12      129.99      2.49 o 
   1   6   6      890.53      818.93     13.53 o 
   2   6   6       17.26       19.04      1.27 o 
   3   6   6      153.50      154.02      3.61 o 
   4   6   6       38.77       35.58      1.95 o 
   5   6   6       25.96       21.97      1.75 o 
   6   6   6      127.55      118.15      3.75 o 
   7   6   6        8.90        9.09      1.80 o 
   8   6   6        0.14        0.31      1.20 o 
   9   6   6       32.99       42.09      3.22 o 
  -9   7   6        8.27        6.39      2.01 o 
  -8   7   6      111.45      102.44      4.77 o 
  -7   7   6        0.28        1.97      1.49 o 
  -6   7   6       59.82       63.92      3.81 o 
  -5   7   6        0.32       -1.16      1.16 o 
  -4   7   6       67.97       71.63      2.87 o 
  -3   7   6      116.95      100.22      3.31 o 
  -2   7   6       62.67       58.12      4.76 o 
  -1   7   6     1003.98     1007.55     12.34 o 
   0   7   6       20.14       27.36      1.32 o 
   1   7   6      109.76       98.65      5.43 o 
   2   7   6      413.25      373.58     14.97 o 
   3   7   6      861.23      836.77     13.72 o 
   4   7   6      330.06      320.22      6.90 o 
   5   7   6      216.09      194.98      5.32 o 
   6   7   6       92.87       87.40      3.17 o 
   7   7   6       82.77       94.14      5.09 o 
   8   7   6        8.10       10.35      1.73 o 
   9   7   6       48.19       52.40      3.70 o 
  -9   8   6       12.15       13.91      2.54 o 
  -8   8   6       72.81       69.59      4.52 o 
  -7   8   6       40.08       40.96      3.75 o 
  -6   8   6       19.89       24.20      2.72 o 
  -5   8   6      130.64      123.00      4.81 o 
  -4   8   6       71.19       68.49      3.49 o 
  -3   8   6       36.32       39.57      2.52 o 
  -2   8   6       80.08       77.30      2.88 o 
  -1   8   6        2.64        4.96      0.85 o 
   0   8   6      499.07      496.78      8.59 o 
   1   8   6      652.57      604.05     18.28 o 
   2   8   6      432.57      400.75      7.57 o 
   3   8   6        6.23        3.33      1.03 o 
   4   8   6       59.63       58.01      3.18 o 
   5   8   6       14.75        7.84      1.58 o 
   6   8   6        1.62        2.03      1.14 o 
   7   8   6        0.03        0.13      1.20 o 
   8   8   6       42.28       42.24      3.24 o 
   9   8   6       22.01       30.67      5.63 o 
  -8   9   6       18.50       17.45      2.72 o 
  -7   9   6        2.51        3.27      1.76 o 
  -6   9   6       62.54       62.86      4.07 o 
  -5   9   6      456.19      434.52     13.82 o 
  -4   9   6      181.16      182.89      5.90 o 
  -3   9   6     1314.71     1236.98     22.48 o 
  -2   9   6       71.40       69.58      2.98 o 
  -1   9   6      255.66      254.27      6.84 o 
   0   9   6      199.71      189.56      6.07 o 
   1   9   6       18.69       13.27      1.50 o 
   2   9   6       14.39       10.76      1.67 o 
   3   9   6      199.06      167.23      5.37 o 
   4   9   6      150.82      119.95      5.39 o 
   5   9   6       42.03       53.37      3.14 o 
   6   9   6        0.04       -0.92      1.13 o 
   7   9   6        0.35        1.34      1.17 o 
   8   9   6        4.47        3.84      1.47 o 
  -8  10   6        0.21       -1.70      1.70 o 
  -7  10   6        6.54       10.53      2.19 o 
  -6  10   6       33.29       37.11      3.50 o 
  -5  10   6        1.54       -0.86      2.27 o 
  -4  10   6       22.98       25.35      2.67 o 
  -3  10   6       77.13       83.16      3.82 o 
  -2  10   6       61.76       58.37      4.28 o 
  -1  10   6      938.66      847.84     16.60 o 
   0  10   6       38.71       38.31      2.35 o 
   1  10   6      109.07      103.76      4.17 o 
   2  10   6       30.61       29.02      2.55 o 
   3  10   6      278.91      262.79      7.35 o 
   4  10   6       87.82       81.09      3.59 o 
   5  10   6        1.88        3.65      1.42 o 
   6  10   6       44.98       46.96      3.25 o 
   7  10   6      106.57      108.09      3.99 o 
   8  10   6        4.16        1.72      2.86 o 
  -7  11   6       20.37       31.62      4.23 o 
  -6  11   6       69.69       93.28      5.20 o 
  -5  11   6       67.03       75.88      4.54 o 
  -4  11   6      118.33      110.24      4.77 o 
  -3  11   6        3.28       -0.10      1.59 o 
  -2  11   6       13.71       14.27      4.22 o 
  -1  11   6      151.75      122.63      5.95 o 
   0  11   6       38.54       50.51      3.88 o 
   1  11   6       19.81       14.56      2.78 o 
   2  11   6      161.31      160.38      5.50 o 
   3  11   6       53.10       53.94      4.56 o 
   4  11   6        0.00        0.44      1.43 o 
   5  11   6       72.74       72.56      3.82 o 
   6  11   6        4.90        8.03      1.67 o 
   7  11   6        6.93        9.67      1.67 o 
  -6  12   6        9.94        8.86      2.26 o 
  -5  12   6       74.15       78.29     12.69 o 
  -4  12   6        1.24        0.54      2.00 o 
  -3  12   6       94.66      107.94      5.98 o 
  -2  12   6       55.17       50.10      5.01 o 
  -1  12   6       21.23       21.61      3.29 o 
   0  12   6       84.01       82.58      4.99 o 
   1  12   6      502.07      486.05     16.96 o 
   2  12   6      114.61       96.63      4.39 o 
   3  12   6       39.19       46.67      4.10 o 
   4  12   6       29.56       37.31      3.35 o 
   5  12   6        0.01        2.13      1.27 o 
   6  12   6        1.21        0.96      1.35 o 
  -5  13   6        2.06        1.29      2.36 o 
  -4  13   6        8.73        8.46      2.69 o 
  -3  13   6       52.01       59.00      5.39 o 
  -2  13   6        9.63       12.73      2.79 o 
  -1  13   6       29.63       31.24      7.49 o 
   0  13   6        1.96        3.65      2.20 o 
   1  13   6       13.72       14.74      4.15 o 
   2  13   6       15.06       17.06      3.32 o 
   3  13   6       27.07       35.76      3.33 o 
   4  13   6        7.80       10.64      2.07 o 
   5  13   6       40.80       42.36      4.37 o 
  -4  14   6       51.50       62.21      5.66 o 
  -3  14   6       39.22       51.97      5.14 o 
  -2  14   6       93.59      114.32     10.04 o 
  -1  14   6       93.77      101.88      6.18 o 
   0  14   6       31.57       35.40      4.25 o 
   1  14   6       11.25       14.36      3.91 o 
   2  14   6        0.62        3.01      2.72 o 
   3  14   6      109.82      120.89      6.39 o 
   4  14   6      238.63      271.03      8.72 o 
  -2  15   6        4.83        8.92      4.10 o 
  -1  15   6       28.65       34.17      4.20 o 
   0  15   6       16.13       16.79      4.53 o 
   1  15   6       16.61       22.75      4.96 o 
   2  15   6       10.27       15.60      4.58 o 
  -9   0   7        0.32       -0.72      2.29 o 
  -7   0   7       77.35       81.09      6.77 o 
  -5   0   7       62.38       68.21      3.04 o 
  -3   0   7      611.26      679.02     14.53 o 
  -1   0   7      235.67      294.24     10.02 o 
   1   0   7      223.50      237.51      5.33 o 
   3   0   7     6435.78     7124.65    110.43 o 
   5   0   7      302.08      272.78     13.18 o 
   7   0   7      778.70      744.72     18.24 o 
   9   0   7       22.36       25.92      3.51 o 
 -10   1   7        0.09        2.25      2.72 o 
  -9   1   7        8.96        6.97      2.42 o 
  -8   1   7       10.58       16.14      3.53 o 
  -7   1   7       63.77       65.26      4.28 o 
  -6   1   7      230.42      221.17      7.86 o 
  -5   1   7      278.30      223.98      6.08 o 
  -4   1   7       71.19       56.87      1.85 o 
  -3   1   7      488.95      445.20      7.07 o 
  -2   1   7      127.25      129.19      2.59 o 
  -1   1   7       57.10       67.88      1.75 o 
   0   1   7     1387.55     1392.98     17.66 o 
   1   1   7     4932.36     5736.70     78.86 o 
   2   1   7       66.78       72.39      2.51 o 
   3   1   7     2328.09     2669.53     30.33 o 
   4   1   7      670.42      651.77      8.85 o 
   5   1   7     1234.10     1189.91     22.78 o 
   6   1   7        3.80        3.39      0.94 o 
   7   1   7        1.30       -0.37      0.89 o 
   8   1   7       31.40       30.73      2.31 o 
   9   1   7        8.79        8.68      1.51 o 
  10   1   7        5.75        5.86      1.98 o 
 -10   2   7        4.32        5.65      3.51 o 
  -9   2   7       32.89       34.98      4.08 o 
  -8   2   7        6.97       13.74      2.69 o 
  -7   2   7      141.90      127.64      6.04 o 
  -6   2   7      995.63      969.53     17.99 o 
  -5   2   7      224.81      197.69      5.26 o 
  -4   2   7       72.69       68.27      3.36 o 
  -3   2   7      149.93      152.11      4.02 o 
  -2   2   7      309.86      306.97      6.44 o 
  -1   2   7       30.61       31.45      1.02 o 
   0   2   7      347.12      351.82     12.42 o 
   1   2   7       14.14       28.40      1.25 o 
   2   2   7     2340.63     2421.28     27.47 o 
   3   2   7      220.02      252.72      4.29 o 
   4   2   7      191.53      186.77      3.58 o 
   5   2   7       43.61       38.03      1.77 o 
   6   2   7      434.87      409.54      7.50 o 
   7   2   7        3.70        5.13      1.20 o 
   8   2   7        0.14        0.15      1.07 o 
   9   2   7        2.69        2.94      1.53 o 
  10   2   7       18.51       24.10      2.88 o 
 -10   3   7        0.65        1.96      3.24 o 
  -9   3   7       20.14       15.48      4.53 o 
  -8   3   7        0.10        3.89      1.94 o 
  -7   3   7       66.66       56.06      3.12 o 
  -6   3   7      391.60      381.90     15.77 o 
  -5   3   7       29.97       39.43      2.35 o 
  -4   3   7      521.57      519.41     10.37 o 
  -3   3   7      304.61      337.70      7.23 o 
  -2   3   7      362.83      402.74      8.10 o 
  -1   3   7      275.06      288.65      4.66 o 
   0   3   7      966.45      989.65     14.61 o 
   1   3   7       40.72       54.97      1.61 o 
   2   3   7      745.47      770.70      9.53 o 
   3   3   7       54.76       68.38      1.99 o 
   4   3   7      292.77      249.23      5.79 o 
   5   3   7      721.69      664.61     10.23 o 
   6   3   7      698.94      646.08     10.32 o 
   7   3   7       27.77       24.70      2.01 o 
   8   3   7       78.66       76.34      3.79 o 
   9   3   7        0.22        2.11      1.28 o 
  10   3   7        0.03        0.98      2.34 o 
 -10   4   7        6.95        9.94      5.60 o 
  -9   4   7       12.85        7.44      3.72 o 
  -8   4   7       55.62       60.12      5.32 o 
  -7   4   7       16.50       22.55      2.26 o 
  -6   4   7       10.46        9.63      1.59 o 
  -5   4   7      455.32      418.64      9.18 o 
  -4   4   7      353.84      317.78     13.87 o 
  -3   4   7       53.97       46.21      2.27 o 
  -2   4   7     1237.21     1319.23     22.62 o 
  -1   4   7     3000.02     3083.00     77.00 o 
   0   4   7        6.81        7.47      0.65 o 
   1   4   7      332.63      373.80      5.20 o 
   2   4   7      108.08       90.58      2.16 o 
   3   4   7      671.68      666.52      9.71 o 
   4   4   7     1652.05     1706.04     22.25 o 
   5   4   7      220.50      207.14      4.06 o 
   6   4   7      226.50      217.73      4.89 o 
   7   4   7        6.24        5.20      1.21 o 
   8   4   7        2.93        3.96      1.42 o 
   9   4   7       50.31       47.37      3.58 o 
  10   4   7       12.78       11.32      3.61 o 
 -10   5   7        3.10        3.46      2.28 o 
  -9   5   7       48.00       39.10      4.39 o 
  -8   5   7        0.07       -0.42      1.75 o 
  -7   5   7       12.49       16.98      2.46 o 
  -6   5   7        7.94        8.57      1.83 o 
  -5   5   7       39.14       38.51      2.55 o 
  -4   5   7        9.96        9.07      1.45 o 
  -3   5   7     1436.40     1402.29     20.95 o 
  -2   5   7      564.09      586.57      8.88 o 
  -1   5   7      184.07      190.99      3.15 o 
   0   5   7        2.86        6.66      0.84 o 
   1   5   7       96.92       92.62      2.23 o 
   2   5   7      304.13      336.85      5.45 o 
   3   5   7      247.43      202.05      5.48 o 
   4   5   7      109.67      113.19      3.11 o 
   5   5   7     1430.62     1377.46     18.27 o 
   6   5   7        1.38        0.38      0.83 o 
   7   5   7        4.86        4.62      1.37 o 
   8   5   7        9.30        8.20      1.64 o 
   9   5   7        1.08        0.63      1.30 o 
  -9   6   7        9.09       14.95      3.07 o 
  -8   6   7       21.59       25.75      3.27 o 
  -7   6   7        0.09       -1.04      1.04 o 
  -6   6   7       42.54       36.43      2.44 o 
  -5   6   7      204.28      191.61      8.67 o 
  -4   6   7        0.01       -0.72      0.84 o 
  -3   6   7      114.98      112.57      5.22 o 
  -2   6   7       79.91       78.58      3.27 o 
  -1   6   7        3.08        0.84      0.47 o 
   0   6   7      862.12      865.35     10.74 o 
   1   6   7      712.42      703.47     10.08 o 
   2   6   7     1918.26     1827.66     38.07 o 
   3   6   7        1.71        1.47      0.85 o 
   4   6   7      194.78      189.31      4.35 o 
   5   6   7      187.40      173.95      4.31 o 
   6   6   7        0.40        0.14      0.98 o 
   7   6   7        0.02        0.57      1.09 o 
   8   6   7        0.20        0.16      1.20 o 
   9   6   7        0.03        0.74      1.31 o 
  -9   7   7       10.82       19.08      4.67 o 
  -8   7   7        0.07        1.27      1.52 o 
  -7   7   7        0.61        1.65      1.57 o 
  -6   7   7       80.35       82.96      4.07 o 
  -5   7   7       27.76       30.86      2.26 o 
  -4   7   7       26.30       31.36      2.22 o 
  -3   7   7      109.06       94.29      3.74 o 
  -2   7   7       11.22       10.59      2.07 o 
  -1   7   7        1.33        1.74      0.63 o 
   0   7   7      684.88      652.35      8.58 o 
   1   7   7        1.56        5.08      0.86 o 
   2   7   7      698.95      672.42     11.21 o 
   3   7   7      271.62      252.27      5.74 o 
   4   7   7      104.61       88.81      3.28 o 
   5   7   7       53.51       55.90      3.00 o 
   6   7   7        0.00        0.05      0.90 o 
   7   7   7       58.80       46.92      3.21 o 
   8   7   7      189.43      186.91      5.90 o 
   9   7   7        5.52        3.49      1.56 o 
  -9   8   7        2.85        5.25      2.47 o 
  -8   8   7        0.44        2.20      1.69 o 
  -7   8   7      148.91      142.72      9.59 o 
  -6   8   7        0.47        0.62      1.39 o 
  -5   8   7       98.97       94.80      4.24 o 
  -4   8   7      261.18      255.77      6.27 o 
  -3   8   7       22.17       17.68      2.09 o 
  -2   8   7      541.32      527.68      9.59 o 
  -1   8   7       19.28       21.64      1.72 o 
   0   8   7      119.87      110.45      5.25 o 
   1   8   7       62.79       54.80      2.08 o 
   2   8   7      321.49      279.40      7.64 o 
   3   8   7      282.52      293.15      6.47 o 
   4   8   7      656.81      639.38     10.36 o 
   5   8   7      348.52      276.16      5.97 o 
   6   8   7      156.57      159.24      4.47 o 
   7   8   7       28.90       32.89      2.86 o 
   8   8   7        1.40        3.81      1.41 o 
  -8   9   7       21.86       19.73      2.83 o 
  -7   9   7        0.28       -1.39      1.39 o 
  -6   9   7       79.56       80.79      4.41 o 
  -5   9   7      119.83      110.06      4.78 o 
  -4   9   7      102.47      100.42      4.32 o 
  -3   9   7      443.74      414.75     22.25 o 
  -2   9   7       20.55       23.35      2.22 o 
  -1   9   7       37.87       42.66      2.92 o 
   0   9   7      129.24      120.23      4.09 o 
   1   9   7       94.33       90.87      2.78 o 
   2   9   7      228.53      199.77      7.91 o 
   3   9   7      200.98      167.39      4.70 o 
   4   9   7        5.56        3.99      1.24 o 
   5   9   7      440.34      421.20      8.05 o 
   6   9   7       11.29       13.43      1.68 o 
   7   9   7       67.05       68.42      3.92 o 
   8   9   7        0.10        0.83      1.30 o 
  -8  10   7       12.78       14.32      3.34 o 
  -7  10   7        3.18        5.18      1.87 o 
  -6  10   7       10.44       12.66      2.34 o 
  -5  10   7       18.33       27.38      3.04 o 
  -4  10   7        8.58        7.82      1.77 o 
  -3  10   7        4.11        6.62      2.22 o 
  -2  10   7      379.63      380.40     11.35 o 
  -1  10   7      175.30      189.90      6.01 o 
   0  10   7        7.49       10.42      1.83 o 
   1  10   7       66.05       68.56      2.54 o 
   2  10   7      202.51      181.03      6.30 o 
   3  10   7      370.39      351.81     10.26 o 
   4  10   7       27.41       27.25      2.40 o 
   5  10   7       44.32       48.41      2.84 o 
   6  10   7       40.10       31.72      2.46 o 
   7  10   7       25.39       29.42      2.79 o 
  -7  11   7        1.28        3.75      1.87 o 
  -6  11   7        1.37        0.88      1.44 o 
  -5  11   7       62.36       68.60      4.35 o 
  -4  11   7       19.81       19.43      3.17 o 
  -3  11   7        1.19        0.48      1.32 o 
  -2  11   7      409.95      411.51     12.40 o 
  -1  11   7        4.80        6.39      1.96 o 
   0  11   7       76.59       66.93      3.86 o 
   1  11   7      658.84      626.25     13.53 o 
   2  11   7       79.97       64.37      3.66 o 
   3  11   7      374.75      368.98      8.10 o 
   4  11   7       70.27       78.04      3.61 o 
   5  11   7        0.25        1.95      1.16 o 
   6  11   7        3.73        3.58      1.50 o 
   7  11   7       32.37       33.31      3.01 o 
  -6  12   7        0.17        0.20      1.75 o 
  -5  12   7       42.72       49.02      4.94 o 
  -4  12   7       26.96       39.02      4.26 o 
  -3  12   7      130.14      127.57     12.12 o 
  -2  12   7        2.29        3.28      1.84 o 
  -1  12   7       15.91       11.86      2.61 o 
   0  12   7       27.46       29.57      3.62 o 
   1  12   7        0.50       -0.40      4.34 o 
   2  12   7       55.09       53.80      3.64 o 
   3  12   7       62.73       64.94      5.01 o 
   4  12   7        2.56        2.80      1.21 o 
   5  12   7        9.02       11.71      3.02 o 
   6  12   7        6.14       10.32      1.91 o 
  -5  13   7        0.91        2.62      2.31 o 
  -4  13   7       73.10       88.20      6.33 o 
  -3  13   7       12.74       11.43      3.98 o 
  -2  13   7       22.45       20.32      3.24 o 
  -1  13   7       33.89       33.67      4.06 o 
   0  13   7       31.13       36.16      4.14 o 
   1  13   7       12.32       18.36      4.63 o 
   2  13   7        7.27        6.49      2.43 o 
   3  13   7       13.54       20.40      2.63 o 
   4  13   7       19.07       19.35      2.33 o 
   5  13   7      111.22      140.89      7.19 o 
  -4  14   7       16.21       23.95      5.44 o 
  -3  14   7        0.17       -0.02      3.94 o 
  -2  14   7       73.58       87.90      6.27 o 
  -1  14   7       89.45       94.72      7.66 o 
   0  14   7       54.68       41.55      6.06 o 
   1  14   7        1.80        2.72      2.53 o 
   2  14   7       20.31       18.89      4.63 o 
   3  14   7        0.57       -0.52      2.62 o 
   4  14   7       37.79       50.62      4.16 o 
  -1  15   7       14.01       19.03      4.72 o 
   0  15   7        6.26        4.82      3.20 o 
   1  15   7        5.35       12.16      4.10 o 
 -10   0   8       17.00       25.09      5.44 o 
  -8   0   8        4.84        1.29      2.34 o 
  -6   0   8      144.02      130.03      8.35 o 
  -2   0   8       89.48       68.77      2.56 o 
   0   0   8     1447.24     1590.15     31.96 o 
   2   0   8      112.71       96.75      3.23 o 
   4   0   8     1233.30     1160.68     20.52 o 
   6   0   8        0.22        2.01      1.20 o 
   8   0   8       80.84       79.07      5.18 o 
  10   0   8       17.38       11.15      2.76 o 
 -10   1   8        0.01       -0.02      1.87 o 
  -9   1   8       16.74       16.84      5.18 o 
  -8   1   8        7.57        7.54      2.19 o 
  -7   1   8       25.75       29.50      7.70 o 
  -6   1   8      162.30      162.57      6.71 o 
  -5   1   8       71.42       64.61      2.77 o 
  -4   1   8       78.52       79.75      2.86 o 
  -3   1   8       90.37       77.22      1.91 o 
  -2   1   8     1317.49     1385.88     19.68 o 
  -1   1   8     1830.63     2006.05     27.94 o 
   0   1   8      116.13      130.64      2.68 o 
   1   1   8       54.06       51.12      2.32 o 
   2   1   8      899.47      908.95     12.33 o 
   3   1   8       23.34       33.54      2.04 o 
   4   1   8        3.97        5.34      0.85 o 
   5   1   8       54.42       54.91      2.80 o 
   6   1   8      785.78      747.75     10.56 o 
   7   1   8      374.38      338.19      6.75 o 
   8   1   8      360.58      350.21      9.57 o 
   9   1   8       42.56       54.01      3.40 o 
  10   1   8       14.01       11.96      2.29 o 
 -10   2   8        2.06        0.83      2.26 o 
  -9   2   8        4.36        2.40      2.01 o 
  -8   2   8       28.73       26.82      3.56 o 
  -7   2   8      386.39      339.33     11.08 o 
  -6   2   8     1089.20      981.39     23.58 o 
  -5   2   8      348.97      347.48      7.84 o 
  -4   2   8        0.47        0.83      0.83 o 
  -3   2   8       54.42       51.03      2.20 o 
  -2   2   8      766.00      877.10     15.59 o 
  -1   2   8      273.22      342.39      5.15 o 
   0   2   8      388.83      444.74     14.86 o 
   1   2   8     3462.36     3567.84     48.36 o 
   2   2   8      379.86      402.91      5.17 o 
   3   2   8      449.64      395.21      5.93 o 
   4   2   8      393.02      392.19      6.08 o 
   5   2   8        2.59        2.18      0.78 o 
   6   2   8      899.25      880.71     16.17 o 
   7   2   8        3.67        5.51      1.26 o 
   8   2   8       37.73       41.01      2.63 o 
   9   2   8       29.07       33.84      2.54 o 
  10   2   8        1.18        1.87      1.70 o 
 -10   3   8        5.02        9.83      4.25 o 
  -9   3   8       48.15       55.12      5.00 o 
  -8   3   8       99.32       89.09      5.50 o 
  -7   3   8       57.31       53.22      4.35 o 
  -6   3   8       10.35       10.39      1.67 o 
  -5   3   8      174.53      171.47      5.01 o 
  -4   3   8      219.99      215.85      5.56 o 
  -3   3   8      231.73      195.54      5.68 o 
  -2   3   8       28.47       28.75      5.81 o 
  -1   3   8     1146.80     1164.15     15.03 o 
   0   3   8      306.71      306.47      6.43 o 
   1   3   8     1394.73     1472.85     17.17 o 
   2   3   8      268.13      273.54      4.16 o 
   3   3   8      401.05      374.28      5.72 o 
   4   3   8       49.73       49.41      1.88 o 
   5   3   8      428.07      415.99      7.32 o 
   6   3   8        0.25        0.55      0.97 o 
   7   3   8      113.48       99.02      3.74 o 
   8   3   8      183.78      169.33      5.24 o 
   9   3   8       53.81       63.05      4.48 o 
  10   3   8        2.02        3.57      1.86 o 
 -10   4   8        0.06       -1.05      3.34 o 
  -9   4   8       54.39       55.09      7.63 o 
  -8   4   8        0.82        2.48      2.98 o 
  -7   4   8       24.75       29.49      3.50 o 
  -6   4   8        2.04        3.34      1.26 o 
  -5   4   8       93.33       90.42      6.02 o 
  -4   4   8      551.17      558.91     11.32 o 
  -3   4   8       41.18       45.17      2.37 o 
  -2   4   8       79.92       89.20      3.17 o 
  -1   4   8      506.80      515.78     18.15 o 
   0   4   8      199.39      216.35      3.47 o 
   1   4   8      966.51      999.30     12.11 o 
   2   4   8      209.54      204.61      3.78 o 
   3   4   8       19.07       23.29      1.64 o 
   4   4   8     1862.21     1765.56     42.15 o 
   5   4   8       55.20       63.74      3.36 o 
   6   4   8       26.46       26.87      1.97 o 
   7   4   8      102.87       97.11      3.30 o 
   8   4   8        3.82        4.15      1.40 o 
   9   4   8        3.41        3.16      1.38 o 
  -9   5   8        1.21        3.69      2.10 o 
  -8   5   8       47.23       50.18      7.11 o 
  -7   5   8        3.99        6.13      1.63 o 
  -6   5   8       61.75       64.97      3.24 o 
  -5   5   8       18.12       14.37      2.68 o 
  -4   5   8      551.29      505.95     10.60 o 
  -3   5   8      285.90      288.29      6.90 o 
  -2   5   8       89.09       61.57      3.76 o 
  -1   5   8     1186.71     1157.83     15.24 o 
   0   5   8       73.68       66.27      1.73 o 
   1   5   8      335.80      356.27     11.71 o 
   2   5   8      171.70      206.21      5.60 o 
   3   5   8      435.09      404.31      7.69 o 
   4   5   8      289.79      292.94     10.01 o 
   5   5   8        7.77        6.41      1.19 o 
   6   5   8      259.99      236.04      5.29 o 
   7   5   8       26.90       23.80      2.33 o 
   8   5   8        2.07        3.61      1.33 o 
   9   5   8       67.25       71.81      4.08 o 
  -9   6   8        0.94       -0.94      4.22 o 
  -8   6   8        5.65        8.42      2.30 o 
  -7   6   8       27.48       32.65      2.96 o 
  -6   6   8        2.74        2.90      1.19 o 
  -5   6   8       18.15       16.54      1.78 o 
  -4   6   8      382.83      370.22      7.46 o 
  -3   6   8      292.61      285.04      6.55 o 
  -2   6   8      217.44      218.75      5.97 o 
  -1   6   8      135.27      151.39      7.02 o 
   0   6   8      325.40      376.22      5.47 o 
   1   6   8     1241.65     1209.47     33.67 o 
   2   6   8       80.58       68.39      3.19 o 
   3   6   8       24.74       17.10      1.69 o 
   4   6   8     2154.29     2075.29     30.36 o 
   5   6   8       30.42       29.75      2.04 o 
   6   6   8        0.17        1.11      1.07 o 
   7   6   8      200.96      190.40      5.74 o 
   8   6   8      107.23      110.86      4.45 o 
   9   6   8       21.26       25.48      2.70 o 
  -9   7   8        0.61        1.15      2.02 o 
  -8   7   8        0.02        0.32      1.48 o 
  -7   7   8       20.64       25.15      3.75 o 
  -6   7   8        2.40        1.46      1.26 o 
  -5   7   8       72.31       73.71      3.17 o 
  -4   7   8        0.52        0.94      1.01 o 
  -3   7   8       99.12       83.10      3.17 o 
  -2   7   8      142.06      148.82      4.08 o 
  -1   7   8      102.38       91.49      2.98 o 
   0   7   8      494.00      488.96     12.30 o 
   1   7   8      762.15      749.63     10.80 o 
   2   7   8      183.54      156.77      5.00 o 
   3   7   8     1748.25     1696.83     25.26 o 
   4   7   8      447.49      437.86      8.74 o 
   5   7   8      127.34      136.10      3.89 o 
   6   7   8       11.02       12.89      1.85 o 
   7   7   8       82.53       75.53      4.04 o 
   8   7   8       77.67       79.16      4.21 o 
   9   7   8        0.19        3.54      2.46 o 
  -8   8   8        1.92        5.66      1.88 o 
  -7   8   8       71.46       75.27      4.36 o 
  -6   8   8       84.29       90.48      4.35 o 
  -5   8   8      157.38      164.75      9.60 o 
  -4   8   8       23.72       27.38      2.30 o 
  -3   8   8       61.15       55.80      3.35 o 
  -2   8   8      253.68      239.97      5.61 o 
  -1   8   8      439.26      420.17      9.49 o 
   0   8   8       69.54       78.17      2.89 o 
   1   8   8      146.05      142.72      3.47 o 
   2   8   8       19.90       22.21      2.29 o 
   3   8   8       57.65       61.11      2.88 o 
   4   8   8       30.08       34.19      2.47 o 
   5   8   8       62.32       60.33      3.28 o 
   6   8   8      351.40      321.92      7.80 o 
   7   8   8       58.91       58.27      3.58 o 
   8   8   8       50.85       56.66      4.10 o 
  -8   9   8       75.54       80.31      4.98 o 
  -7   9   8       25.41       27.14      3.77 o 
  -6   9   8        9.09       11.56      2.14 o 
  -5   9   8       25.70       28.40      4.04 o 
  -4   9   8       26.52       30.62      2.81 o 
  -3   9   8      372.58      355.64      8.90 o 
  -2   9   8      456.22      451.93     10.41 o 
  -1   9   8        7.46        8.24      1.60 o 
   0   9   8        2.66        1.72      1.23 o 
   1   9   8      124.94      106.41      3.04 o 
   2   9   8       88.84       78.79      4.11 o 
   3   9   8       23.05       16.97      2.50 o 
   4   9   8       89.38       71.51      4.20 o 
   5   9   8       94.70       97.52      3.91 o 
   6   9   8      198.54      207.98      5.62 o 
   7   9   8        5.93        6.87      1.97 o 
   8   9   8        1.25       -0.15      1.30 o 
  -7  10   8        6.57        7.16      2.13 o 
  -6  10   8        3.07        2.63      1.57 o 
  -5  10   8       18.80       16.66      2.40 o 
  -4  10   8       33.93       38.83      3.20 o 
  -3  10   8       45.81       49.92      4.27 o 
  -2  10   8        1.89        2.69      1.57 o 
  -1  10   8      238.58      207.14      6.46 o 
   0  10   8       13.09        8.24      4.39 o 
   1  10   8       12.69       18.38      2.93 o 
   2  10   8        3.13        1.09      1.55 o 
   3  10   8      245.20      227.11      6.05 o 
   4  10   8       15.61       20.92      2.55 o 
   5  10   8       83.34       81.30      3.87 o 
   6  10   8        6.13        9.44      1.82 o 
   7  10   8        7.71       13.81      2.85 o 
  -7  11   8        0.16       -0.11      2.19 o 
  -6  11   8       26.14       23.36      2.94 o 
  -5  11   8        0.14       -1.24      1.24 o 
  -4  11   8       23.13       34.26      3.93 o 
  -3  11   8      106.37      105.41      5.79 o 
  -2  11   8       20.93       24.80      3.13 o 
  -1  11   8        2.39       -0.58      1.62 o 
   0  11   8      137.17      128.42     11.04 o 
   1  11   8      153.97      159.40      7.32 o 
   2  11   8       85.14       76.45      5.51 o 
   3  11   8       29.10       24.86      2.31 o 
   4  11   8        6.59        4.47      1.70 o 
   5  11   8        3.43        3.61      1.43 o 
   6  11   8       11.28       11.68      1.91 o 
  -6  12   8        0.02        4.90      2.47 o 
  -5  12   8       44.25       55.04      5.27 o 
  -4  12   8       11.92       15.66      3.06 o 
  -3  12   8        1.86        2.47      3.15 o 
  -2  12   8       84.36       89.99      5.55 o 
  -1  12   8       36.81       37.78      3.99 o 
   0  12   8       14.78       19.71      3.04 o 
   1  12   8        5.38        4.75      2.25 o 
   2  12   8      244.75      260.56     10.09 o 
   3  12   8       47.74       59.36      3.33 o 
   4  12   8        4.73        7.65      1.67 o 
   5  12   8        2.52        5.68      2.11 o 
   6  12   8        3.21        3.44      1.36 o 
  -5  13   8        6.45        6.67      2.61 o 
  -4  13   8      161.64      176.72     13.43 o 
  -3  13   8        3.29        2.62      2.11 o 
  -2  13   8       16.32       19.06      3.21 o 
  -1  13   8       49.58       47.24      4.59 o 
   0  13   8        1.71        7.44      3.39 o 
   1  13   8        7.16        3.53      2.86 o 
   2  13   8       57.77       50.94      5.03 o 
   3  13   8       43.93       45.10      4.93 o 
   4  13   8       33.13       35.18      2.99 o 
   5  13   8       34.08       38.94      3.17 o 
  -3  14   8       22.55       27.76      4.09 o 
  -2  14   8       61.86       60.53      5.38 o 
  -1  14   8       55.40       51.79      5.14 o 
   0  14   8        1.53        3.63      2.81 o 
   1  14   8       15.96       15.03      4.25 o 
   2  14   8       24.51       28.05      5.49 o 
   3  14   8       42.21       46.99      6.92 o 
  -9   0   9        1.37        4.25      3.15 o 
  -7   0   9       10.12        4.20      2.58 o 
  -5   0   9     1249.98     1306.49     41.98 o 
  -3   0   9      573.07      573.11     20.85 o 
  -1   0   9     1902.96     2061.05     40.85 o 
   1   0   9     6515.50     7435.53    115.08 o 
   3   0   9      876.98      873.20     15.98 o 
   5   0   9     2799.97     2718.41     44.77 o 
   7   0   9        1.28        0.07      1.09 o 
   9   0   9       72.41       65.54      5.27 o 
 -10   1   9        0.05        0.07      2.14 o 
  -9   1   9        1.22        6.24      2.34 o 
  -8   1   9       21.36       27.72      4.82 o 
  -7   1   9       16.04       17.03      2.92 o 
  -6   1   9      214.68      216.29      8.14 o 
  -5   1   9        0.04        0.86      1.45 o 
  -4   1   9       19.25       22.18      3.27 o 
  -3   1   9      700.18      681.68     12.69 o 
  -2   1   9       11.59       16.41      0.97 o 
  -1   1   9     1291.55     1388.20     19.93 o 
   0   1   9     4302.17     4526.03     55.03 o 
   1   1   9        1.38        3.37      0.68 o 
   2   1   9       65.41       71.66      2.80 o 
   3   1   9     1194.13     1076.05     14.71 o 
   4   1   9      340.71      327.66      5.85 o 
   5   1   9      644.52      619.45      8.99 o 
   6   1   9        2.26        3.72      0.99 o 
   7   1   9      192.40      188.52      4.78 o 
   8   1   9       73.88       70.84      4.65 o 
   9   1   9       16.06       19.63      2.29 o 
  10   1   9       76.23       90.06      8.92 o 
 -10   2   9        1.74        1.41      2.28 o 
  -9   2   9        0.03        0.75      2.03 o 
  -8   2   9        0.79        2.64      1.80 o 
  -7   2   9        2.81        6.61      2.16 o 
  -6   2   9       11.96       16.26      2.67 o 
  -5   2   9       82.72       68.83      4.10 o 
  -4   2   9       32.06       30.18      5.29 o 
  -3   2   9      170.01      178.21      5.53 o 
  -2   2   9      510.22      457.67      9.66 o 
  -1   2   9       87.02      100.05      2.46 o 
   0   2   9        5.47        7.16      0.81 o 
   1   2   9      366.52      461.41      7.85 o 
   2   2   9     1331.32     1201.01     14.66 o 
   3   2   9       35.72       33.30      1.58 o 
   4   2   9       46.61       57.69      2.04 o 
   5   2   9       27.37       25.04      1.73 o 
   6   2   9       67.85       72.54      3.19 o 
   7   2   9      188.85      179.11      4.72 o 
   8   2   9      190.93      201.05      5.26 o 
   9   2   9        1.94        5.31      1.82 o 
 -10   3   9        9.11        8.97      4.34 o 
  -9   3   9       26.70       24.37      3.74 o 
  -8   3   9      194.47      182.81      8.06 o 
  -7   3   9       42.66       33.91      4.34 o 
  -6   3   9       27.59       22.95      3.08 o 
  -5   3   9        0.65       -0.79      1.25 o 
  -4   3   9       12.88       12.38      2.25 o 
  -3   3   9      597.59      597.79     11.69 o 
  -2   3   9      293.09      285.90      6.58 o 
  -1   3   9        2.04        0.77      0.49 o 
   0   3   9     1506.63     1505.30     25.08 o 
   1   3   9      171.74      171.47      3.53 o 
   2   3   9       19.40        8.52      1.00 o 
   3   3   9      585.23      540.43     13.94 o 
   4   3   9     1142.54     1116.11     14.20 o 
   5   3   9      558.14      502.96      8.53 o 
   6   3   9      119.99      121.63      3.63 o 
   7   3   9        5.67        5.84      1.31 o 
   8   3   9       55.06       51.62      2.91 o 
   9   3   9        4.14        6.29      1.61 o 
  -9   4   9        2.24        9.44      4.20 o 
  -8   4   9        0.64        0.05      1.80 o 
  -7   4   9       85.14       85.61      5.13 o 
  -6   4   9      126.28      111.09      4.21 o 
  -5   4   9      196.82      189.24      6.17 o 
  -4   4   9      115.93      115.21      4.02 o 
  -3   4   9      547.53      518.32     10.57 o 
  -2   4   9       33.20       29.07      2.03 o 
  -1   4   9      137.81      111.87      6.57 o 
   0   4   9      127.84      152.85      2.84 o 
   1   4   9       87.98       73.30      1.85 o 
   2   4   9       10.92        8.38      1.19 o 
   3   4   9       90.64       76.73      2.82 o 
   4   4   9       23.08       31.44      1.93 o 
   5   4   9      626.14      572.30      9.45 o 
   6   4   9       32.80       33.83      3.12 o 
   7   4   9        0.81        2.52      1.11 o 
   8   4   9        4.00        4.92      1.43 o 
   9   4   9        4.45        5.73      2.31 o 
  -9   5   9        0.41        3.35      2.08 o 
  -8   5   9       63.69       54.09      7.35 o 
  -7   5   9       27.34       32.00      5.87 o 
  -6   5   9        1.17        1.91      1.26 o 
  -5   5   9       41.78       46.12      2.90 o 
  -4   5   9       22.58       22.64      2.12 o 
  -3   5   9      395.80      395.48      8.79 o 
  -2   5   9      241.29      230.57      9.09 o 
  -1   5   9      655.30      654.57     10.83 o 
   0   5   9       37.98       54.33      1.62 o 
   1   5   9       59.10       64.20      1.99 o 
   2   5   9       59.64       53.74      2.30 o 
   3   5   9      958.19      920.16     14.79 o 
   4   5   9      310.87      295.28      7.59 o 
   5   5   9       14.04       16.32      1.81 o 
   6   5   9        0.67        1.25      0.97 o 
   7   5   9      173.81      161.16      5.75 o 
   8   5   9        0.50        3.37      1.45 o 
   9   5   9        2.80        4.99      1.57 o 
  -9   6   9        2.31        5.84      2.37 o 
  -8   6   9       21.02       17.26      3.11 o 
  -7   6   9       11.31        9.97      1.88 o 
  -6   6   9       56.59       51.16      2.90 o 
  -5   6   9        0.15        1.16      1.06 o 
  -4   6   9        3.01        2.37      1.47 o 
  -3   6   9       41.14       40.02      2.77 o 
  -2   6   9       34.90       30.53      2.38 o 
  -1   6   9       13.96       12.82      1.29 o 
   0   6   9      148.18      133.96      2.75 o 
   1   6   9        0.69        1.82      0.65 o 
   2   6   9      412.17      343.66      8.15 o 
   3   6   9       15.55       11.73      1.57 o 
   4   6   9      311.17      322.15      7.07 o 
   5   6   9       36.28       41.96      3.46 o 
   6   6   9      144.66      137.05      4.63 o 
   7   6   9       42.46       42.80      3.99 o 
   8   6   9       17.62       21.57      2.46 o 
   9   6   9        4.23        5.38      1.62 o 
  -8   7   9       75.36       78.83      6.13 o 
  -7   7   9       37.13       41.76      3.36 o 
  -6   7   9        0.30        1.38      1.46 o 
  -5   7   9        0.01       -0.94      0.94 o 
  -4   7   9       25.51       24.22      2.12 o 
  -3   7   9       88.30       87.39      3.35 o 
  -2   7   9        0.08       -0.17      0.91 o 
  -1   7   9        3.28        3.37      0.97 o 
   0   7   9     2296.34     2374.36     39.99 o 
   1   7   9      105.81       95.08      3.20 o 
   2   7   9       16.56       18.17      1.74 o 
   3   7   9        4.73        3.31      1.14 o 
   4   7   9      176.39      174.06      4.92 o 
   5   7   9      111.33      103.75      3.90 o 
   6   7   9        4.19        3.74      1.33 o 
   7   7   9       32.66       35.69      2.92 o 
   8   7   9       33.11       35.73      3.10 o 
  -8   8   9        0.93        3.40      3.82 o 
  -7   8   9        8.82       12.22      2.22 o 
  -6   8   9        0.40       -1.11      2.03 o 
  -5   8   9      107.50       94.41      4.95 o 
  -4   8   9       68.39       75.44      3.45 o 
  -3   8   9        7.63        5.12      1.28 o 
  -2   8   9      327.89      300.52      6.61 o 
  -1   8   9      153.70      157.16      5.14 o 
   0   8   9      114.71      114.47      4.35 o 
   1   8   9      629.95      614.43     10.67 o 
   2   8   9      360.91      340.68      7.12 o 
   3   8   9      754.53      732.66     14.27 o 
   4   8   9      127.33      124.81      4.48 o 
   5   8   9       34.64       31.99      2.56 o 
   6   8   9        0.20        1.77      1.41 o 
   7   8   9        1.31        3.78      1.47 o 
   8   8   9       39.35       47.97      3.57 o 
  -8   9   9        3.96        4.44      2.27 o 
  -7   9   9        0.26        0.00      1.43 o 
  -6   9   9       38.87       39.27      4.37 o 
  -5   9   9       35.08       31.56      3.04 o 
  -4   9   9      151.79      125.03      4.90 o 
  -3   9   9        2.93        2.07      1.16 o 
  -2   9   9       33.70       38.00      3.20 o 
  -1   9   9       16.38       18.49      2.29 o 
   0   9   9      205.31      201.91      6.16 o 
   1   9   9       70.19       74.06      3.56 o 
   2   9   9      447.98      416.82      9.53 o 
   3   9   9       21.16       26.33      2.25 o 
   4   9   9        0.20        0.85      1.11 o 
   5   9   9        9.43        7.55      1.62 o 
   6   9   9      231.55      227.37      6.53 o 
   7   9   9        1.56        4.51      1.46 o 
  -7  10   9       48.84       67.28      4.60 o 
  -6  10   9        3.29        7.78      2.83 o 
  -5  10   9       28.69       34.31      3.23 o 
  -4  10   9      316.09      300.07      8.36 o 
  -3  10   9       37.16       39.08      3.90 o 
  -2  10   9       29.48       29.77      2.88 o 
  -1  10   9      323.15      302.97      8.23 o 
   0  10   9        0.00        1.94      1.42 o 
   1  10   9      309.11      310.32     10.64 o 
   2  10   9       67.93       57.39      4.72 o 
   3  10   9        2.66        0.71      1.04 o 
   4  10   9       72.11       77.99      3.71 o 
   5  10   9       47.49       54.72      3.41 o 
   6  10   9      122.72      130.93      4.88 o 
   7  10   9        7.65       14.54      2.68 o 
  -6  11   9        6.26        3.79      1.81 o 
  -5  11   9        2.85        7.17      2.23 o 
  -4  11   9       48.65       51.53      4.77 o 
  -3  11   9       23.38       31.80      3.78 o 
  -2  11   9        8.02        9.93      2.59 o 
  -1  11   9        5.64        5.54      1.83 o 
   0  11   9      338.24      309.66     10.82 o 
   1  11   9      113.61      104.70      6.04 o 
   2  11   9        1.55        1.21      1.93 o 
   3  11   9       66.63       63.17      3.35 o 
   4  11   9        0.48        0.40      1.22 o 
   5  11   9       11.77       11.27      1.78 o 
   6  11   9        1.22       -1.27      1.27 o 
  -5  12   9       16.41       18.38      3.34 o 
  -4  12   9        9.64        9.52      2.56 o 
  -3  12   9       40.04       40.18      4.43 o 
  -2  12   9       45.40       64.47      5.06 o 
  -1  12   9       24.13       25.44      3.52 o 
   0  12   9        6.73        6.72      2.53 o 
   1  12   9      110.67       94.72      5.89 o 
   2  12   9       71.07       83.96      5.99 o 
   3  12   9       42.55       51.31      5.65 o 
   4  12   9       11.74       19.34      2.26 o 
   5  12   9        1.43        5.05      1.52 o 
  -4  13   9        1.95        3.44      2.26 o 
  -3  13   9       19.92       27.00      3.84 o 
  -2  13   9       83.20       88.86      9.64 o 
  -1  13   9       14.48       18.34      3.19 o 
   0  13   9       85.91       93.59      8.78 o 
   1  13   9       25.63       32.34      5.72 o 
   2  13   9       69.31       74.80      9.11 o 
   3  13   9      100.61      110.44      6.92 o 
   4  13   9       14.78       22.16      5.25 o 
  -3  14   9        5.86        0.76      3.39 o 
  -2  14   9        1.95        7.18      2.39 o 
  -1  14   9        0.56       -1.10      2.39 o 
   0  14   9        5.63        7.30      3.58 o 
   1  14   9        7.94       22.09      4.77 o 
   2  14   9        3.60        5.58      3.29 o 
 -10   0  10        1.46        4.15      3.63 o 
  -8   0  10        8.71        8.54      3.48 o 
  -6   0  10        3.17        2.77      2.43 o 
  -4   0  10      761.07      691.05     24.52 o 
  -2   0  10     1450.05     1484.29     30.14 o 
   0   0  10     1159.89     1359.63     28.31 o 
   2   0  10      452.69      425.58      9.86 o 
   4   0  10     1261.61     1256.08     22.42 o 
   6   0  10       52.66       47.78      7.26 o 
   8   0  10      127.46      117.99      7.32 o 
 -10   1  10        1.04        2.56      2.65 o 
  -9   1  10        0.10       -1.42      1.67 o 
  -8   1  10        2.46        1.64      1.89 o 
  -7   1  10       62.16       65.42      7.61 o 
  -6   1  10       23.25       21.36      3.94 o 
  -5   1  10      214.32      211.86      7.84 o 
  -4   1  10       12.11       17.58      2.50 o 
  -3   1  10        0.56        1.22      0.93 o 
  -2   1  10     1020.17      984.51     17.93 o 
  -1   1  10       67.81       71.94      2.17 o 
   0   1  10      317.62      339.09      5.62 o 
   1   1  10       34.82       23.09      1.59 o 
   2   1  10      917.36      981.74     12.43 o 
   3   1  10      205.33      209.95      4.38 o 
   4   1  10      341.94      309.75      5.37 o 
   5   1  10      472.38      426.40      6.92 o 
   6   1  10      345.61      324.64      5.95 o 
   7   1  10       51.66       50.63      2.74 o 
   8   1  10       44.21       44.72      2.83 o 
   9   1  10       34.87       36.08      2.97 o 
  -9   2  10       14.40       19.91      3.47 o 
  -8   2  10      119.95       99.10      8.51 o 
  -7   2  10      184.23      169.56      7.45 o 
  -6   2  10       15.52       12.27      2.51 o 
  -5   2  10        3.86        3.17      1.84 o 
  -4   2  10       20.16       28.75      3.00 o 
  -3   2  10      323.72      341.02      7.59 o 
  -2   2  10      125.40      131.06      3.93 o 
  -1   2  10     1770.36     1774.17     25.34 o 
   0   2  10       31.10       28.67      1.65 o 
   1   2  10      113.03      125.55      5.54 o 
   2   2  10      302.04      308.07      5.02 o 
   3   2  10      898.50      896.32     11.71 o 
   4   2  10       96.21       90.84      2.63 o 
   5   2  10      156.78      150.26      4.66 o 
   6   2  10      102.52       84.44      3.65 o 
   7   2  10      174.40      171.97      5.77 o 
   8   2  10        0.84        2.81      1.22 o 
   9   2  10       20.52       24.57      2.31 o 
  -9   3  10        2.48        8.19      2.67 o 
  -8   3  10       80.13       81.85      5.68 o 
  -7   3  10        2.73        2.23      1.96 o 
  -6   3  10      107.15      106.23      5.63 o 
  -5   3  10      437.07      369.42     11.32 o 
  -4   3  10      219.02      207.32      5.62 o 
  -3   3  10      137.23      129.87      4.11 o 
  -2   3  10      372.55      342.41     10.97 o 
  -1   3  10       18.99       14.05      1.29 o 
   0   3  10      694.24      681.11     19.10 o 
   1   3  10     1248.18     1229.05     16.55 o 
   2   3  10        9.91       10.93      1.24 o 
   3   3  10      319.60      332.78      5.51 o 
   4   3  10      456.58      434.84      7.56 o 
   5   3  10       21.27       25.15      1.92 o 
   6   3  10      568.70      523.11      9.17 o 
   7   3  10       10.39       16.46      1.82 o 
   8   3  10       41.50       42.31      2.77 o 
   9   3  10       64.89       70.15      4.78 o 
  -9   4  10       25.54       28.25      7.73 o 
  -8   4  10       19.42       22.37      3.49 o 
  -7   4  10       20.39       23.34      3.52 o 
  -6   4  10       79.87       69.82      5.46 o 
  -5   4  10        6.29       10.36      1.69 o 
  -4   4  10        0.66       -0.64      1.03 o 
  -3   4  10        4.37        3.53      1.86 o 
  -2   4  10      116.63      141.12      4.40 o 
  -1   4  10      530.70      502.34     10.64 o 
   0   4  10      338.41      328.41     11.02 o 
   1   4  10      137.63      141.06      3.72 o 
   2   4  10      873.39      794.94     18.64 o 
   3   4  10       52.63       50.18      2.55 o 
   4   4  10     1349.29     1316.94     20.53 o 
   5   4  10       58.29       54.54      2.60 o 
   6   4  10      393.15      373.02      7.35 o 
   7   4  10       12.44       16.59      2.05 o 
   8   4  10        2.84        0.61      1.53 o 
   9   4  10        5.11        8.69      2.11 o 
  -9   5  10        1.18        2.29      3.34 o 
  -8   5  10        0.73       -0.25      1.91 o 
  -7   5  10        1.81        1.44      2.07 o 
  -6   5  10      161.79      154.20      7.00 o 
  -5   5  10       80.35       89.94      3.84 o 
  -4   5  10      131.43      123.72      4.36 o 
  -3   5  10        0.41       -0.59      0.90 o 
  -2   5  10      261.46      244.43     11.41 o 
  -1   5  10        7.44        8.27      1.80 o 
   0   5  10        6.81        6.80      0.98 o 
   1   5  10      602.01      608.86      9.12 o 
   2   5  10     1929.72     1963.07     28.37 o 
   3   5  10       67.81       61.01      3.55 o 
   4   5  10       52.57       59.30      3.04 o 
   5   5  10        0.77        1.13      1.05 o 
   6   5  10      135.15      123.43      3.84 o 
   7   5  10        0.04        0.39      1.04 o 
   8   5  10        0.02        0.07      1.24 o 
   9   5  10       16.85       19.92      2.41 o 
  -9   6  10        2.66       -1.29      2.67 o 
  -8   6  10       13.95       21.30      3.33 o 
  -7   6  10       15.28       14.42      2.26 o 
  -6   6  10       10.75       11.57      1.71 o 
  -5   6  10        3.11        2.31      1.17 o 
  -4   6  10        0.03       -0.71      0.80 o 
  -3   6  10      106.84      107.01      3.58 o 
  -2   6  10      157.74      148.97      4.92 o 
  -1   6  10      654.86      566.07     22.09 o 
   0   6  10      110.25      111.15      2.94 o 
   1   6  10      547.43      529.70     10.84 o 
   2   6  10     5459.27     5444.49     73.95 o 
   3   6  10       50.39       42.88      2.51 o 
   4   6  10      332.16      319.03      7.98 o 
   5   6  10       29.76       29.02      2.42 o 
   6   6  10       37.17       38.08      2.85 o 
   7   6  10      170.57      177.65      5.65 o 
   8   6  10        2.13        4.34      2.00 o 
  -8   7  10       36.59       40.58      4.65 o 
  -7   7  10        2.75        4.71      2.12 o 
  -6   7  10       43.72       41.26      2.84 o 
  -5   7  10       22.85       19.01      1.99 o 
  -4   7  10       40.28       37.58      2.53 o 
  -3   7  10      180.89      183.36      5.59 o 
  -2   7  10      430.92      378.69     18.29 o 
  -1   7  10      420.52      392.19      9.83 o 
   0   7  10        8.66        7.10      1.34 o 
   1   7  10     1680.40     1520.09     56.55 o 
   2   7  10      102.73      110.74      3.63 o 
   3   7  10      248.70      226.96     11.99 o 
   4   7  10      205.56      207.82      6.25 o 
   5   7  10      145.64      148.04      5.54 o 
   6   7  10        8.02        7.65      1.68 o 
   7   7  10        0.48        1.03      1.27 o 
   8   7  10       11.80       12.65      2.03 o 
  -8   8  10       47.71       61.36      5.63 o 
  -7   8  10       50.68       57.98      4.06 o 
  -6   8  10        0.93        1.20      1.40 o 
  -5   8  10       76.08       71.14      4.00 o 
  -4   8  10      126.68      123.03      6.68 o 
  -3   8  10       40.63       38.17      4.37 o 
  -2   8  10      189.83      189.56      5.06 o 
  -1   8  10      265.84      240.90      8.53 o 
   0   8  10      157.37      162.19      5.34 o 
   1   8  10      490.85      479.68     10.75 o 
   2   8  10      169.01      157.36      4.43 o 
   3   8  10        6.60        5.33      1.28 o 
   4   8  10       20.44       30.72      2.44 o 
   5   8  10        5.68        4.01      1.40 o 
   6   8  10       34.05       36.90      2.98 o 
   7   8  10       14.34       12.29      1.98 o 
   8   8  10        0.14        2.43      2.29 o 
  -7   9  10        1.22        2.16      1.67 o 
  -6   9  10       40.27       47.48      3.72 o 
  -5   9  10       36.97       43.53      3.48 o 
  -4   9  10        1.23        3.85      1.54 o 
  -3   9  10       50.31       56.30      3.67 o 
  -2   9  10      240.21      229.71      6.85 o 
  -1   9  10      485.52      451.70     13.23 o 
   0   9  10       68.05       57.19      4.47 o 
   1   9  10        4.88        8.32      5.06 o 
   2   9  10      229.79      201.50     13.65 o 
   3   9  10      224.73      222.94      8.52 o 
   4   9  10      309.28      276.37     10.63 o 
   5   9  10        9.21        7.99      1.77 o 
   6   9  10        1.34        1.25      1.78 o 
   7   9  10       36.10       39.25      3.20 o 
  -7  10  10        7.03        3.37      1.81 o 
  -6  10  10        9.23        9.14      2.14 o 
  -5  10  10       21.32       28.19      3.00 o 
  -4  10  10       39.85       39.80      4.14 o 
  -3  10  10       13.82       12.46      2.50 o 
  -2  10  10       28.37       29.50      3.11 o 
  -1  10  10        7.46        8.35      2.13 o 
   0  10  10       29.14       39.97      4.06 o 
   1  10  10        9.96       11.20      2.67 o 
   2  10  10       13.49       11.32      4.36 o 
   3  10  10        1.13       -0.19      1.39 o 
   4  10  10       63.11       71.64      3.78 o 
   5  10  10       17.27       25.72      2.55 o 
   6  10  10       23.21       26.64      2.72 o 
  -6  11  10        6.43        6.50      1.99 o 
  -5  11  10        0.01       -0.08      2.58 o 
  -4  11  10       20.57       26.25      4.75 o 
  -3  11  10       15.25       15.16      2.84 o 
  -2  11  10       43.86       58.35      4.89 o 
  -1  11  10      118.19      112.81      5.58 o 
   0  11  10      320.99      291.96     21.66 o 
   1  11  10      213.82      184.22      8.26 o 
   2  11  10        4.81       -0.24      1.93 o 
   3  11  10        1.15        0.14      1.43 o 
   4  11  10        9.09       10.08      1.74 o 
   5  11  10        3.62        6.12      1.67 o 
   6  11  10        1.17        3.30      1.55 o 
  -5  12  10        3.20        2.39      2.48 o 
  -4  12  10       10.80       18.99      3.41 o 
  -3  12  10       36.88       43.20      4.56 o 
  -2  12  10        0.66        2.59      2.04 o 
  -1  12  10       25.34       26.86      5.01 o 
   0  12  10      112.97      109.58      6.34 o 
   1  12  10        6.55        4.44      3.55 o 
   2  12  10       59.96       59.90      5.94 o 
   3  12  10       28.41       34.96      4.49 o 
   4  12  10        2.90        6.55      2.00 o 
   5  12  10       34.60       42.07      3.30 o 
  -4  13  10        0.17       -0.89      1.98 o 
  -3  13  10       51.51       55.51      5.24 o 
  -2  13  10        0.34        0.96      1.91 o 
  -1  13  10       24.22       27.57      5.15 o 
   0  13  10        1.02       -0.48      2.00 o 
   1  13  10       36.91       30.91      5.68 o 
   2  13  10      101.61      104.56      6.73 o 
   3  13  10       27.10       34.21      4.56 o 
   0  14  10        1.61        3.77      3.10 o 
  -9   0  11        4.69        4.77      3.39 o 
  -7   0  11       73.29       94.31      8.06 o 
  -5   0  11       61.90       46.70      5.72 o 
  -3   0  11       36.68       35.59      4.58 o 
  -1   0  11     2572.83     2864.06     56.47 o 
   1   0  11     2292.89     2325.95     38.30 o 
   3   0  11      220.12      200.52      6.11 o 
   5   0  11      716.94      677.67     13.97 o 
   7   0  11       53.09       55.70      4.55 o 
   9   0  11        0.05        1.00      2.06 o 
  -9   1  11        1.32        3.00      2.34 o 
  -8   1  11       53.45       54.89      5.06 o 
  -7   1  11       22.06       24.90      3.49 o 
  -6   1  11        0.09        0.82      1.58 o 
  -5   1  11      272.49      257.68      9.07 o 
  -4   1  11        2.04        2.81      1.66 o 
  -3   1  11       15.00       14.82      2.21 o 
  -2   1  11        6.60        5.00      1.11 o 
  -1   1  11       27.71       34.01      2.55 o 
   0   1  11      150.45      119.98      3.09 o 
   1   1  11       27.03       34.89      1.77 o 
   2   1  11      581.75      621.11      8.67 o 
   3   1  11     2201.77     2152.99     47.63 o 
   4   1  11        7.12        5.43      0.96 o 
   5   1  11        1.36        2.19      0.91 o 
   6   1  11      177.18      172.05      4.51 o 
   7   1  11        3.62        5.11      2.30 o 
   8   1  11        3.29        2.70      1.68 o 
   9   1  11       20.72       26.48      3.14 o 
  -9   2  11        1.63        7.97      2.70 o 
  -8   2  11        4.91        3.97      2.34 o 
  -7   2  11      106.17       86.08      5.55 o 
  -6   2  11        0.07       -0.58      1.56 o 
  -5   2  11        0.29       -1.41      1.41 o 
  -4   2  11       62.52       60.05      4.23 o 
  -3   2  11      341.01      305.13      7.14 o 
  -2   2  11      750.44      695.28     24.66 o 
  -1   2  11       70.83       61.65      2.80 o 
   0   2  11      644.79      594.23      9.62 o 
   1   2  11        0.25        1.56      0.73 o 
   2   2  11      301.10      278.84      6.34 o 
   3   2  11       42.29       42.10      2.02 o 
   4   2  11        5.85        3.97      0.94 o 
   5   2  11      646.46      594.91      9.84 o 
   6   2  11      216.77      195.48      4.98 o 
   7   2  11       29.46       26.85      2.23 o 
   8   2  11      247.91      246.48      6.12 o 
   9   2  11       19.87       23.82      2.56 o 
  -9   3  11        4.61        3.06      2.36 o 
  -8   3  11       53.11       52.00      5.04 o 
  -7   3  11        4.78        4.32      2.26 o 
  -6   3  11       12.08       11.98      4.48 o 
  -5   3  11       47.45       54.29      4.30 o 
  -4   3  11       34.10       35.82      3.49 o 
  -3   3  11       91.44       84.60      3.33 o 
  -2   3  11        0.91        1.66      0.95 o 
  -1   3  11       29.01       22.50      2.03 o 
   0   3  11       96.54       92.32      2.50 o 
   1   3  11       58.45       59.03      2.11 o 
   2   3  11       60.78       61.94      2.26 o 
   3   3  11      631.88      566.74     15.67 o 
   4   3  11       77.14       72.06      2.67 o 
   5   3  11       43.87       45.35      2.49 o 
   6   3  11      315.68      301.84      6.44 o 
   7   3  11       31.68       29.83      2.33 o 
   8   3  11        1.99        4.17      1.38 o 
   9   3  11        9.27       10.37      2.26 o 
  -9   4  11       11.97       17.03      3.56 o 
  -8   4  11        0.85        1.45      2.14 o 
  -7   4  11       20.48       25.20      3.61 o 
  -6   4  11      162.69      155.36      7.18 o 
  -5   4  11       15.17       20.54      3.00 o 
  -4   4  11      266.84      247.31      6.61 o 
  -3   4  11      358.21      347.06      8.15 o 
  -2   4  11      110.31      109.68      3.94 o 
  -1   4  11        3.75        5.97      1.11 o 
   0   4  11      603.99      622.95     12.61 o 
   1   4  11      222.56      187.18      5.32 o 
   2   4  11       73.48       70.79      2.75 o 
   3   4  11        0.19        0.54      0.96 o 
   4   4  11      555.14      511.93      9.83 o 
   5   4  11      335.97      302.36      6.29 o 
   6   4  11        0.13        1.27      1.02 o 
   7   4  11        0.12        1.31      1.26 o 
   8   4  11        0.01        0.58      1.18 o 
   9   4  11       35.16       34.70      7.37 o 
  -8   5  11        3.90        1.40      2.15 o 
  -7   5  11        9.93       13.28      3.74 o 
  -6   5  11       14.04       11.27      2.69 o 
  -5   5  11      176.06      179.20      5.65 o 
  -4   5  11      103.87      104.98      9.68 o 
  -3   5  11       82.27       87.16      6.20 o 
  -2   5  11      103.25       94.23      3.88 o 
  -1   5  11      254.90      250.45      5.46 o 
   0   5  11      832.50      824.97     11.88 o 
   1   5  11      281.64      277.22      6.90 o 
   2   5  11      424.30      422.88      8.12 o 
   3   5  11     1807.59     1831.53     31.87 o 
   4   5  11      393.39      388.04      8.14 o 
   5   5  11       31.20       36.73      2.64 o 
   6   5  11        5.25        5.24      1.49 o 
   7   5  11       15.63       14.10      1.74 o 
   8   5  11       62.12       68.44      3.97 o 
  -8   6  11        5.13        7.81      2.50 o 
  -7   6  11        0.31        1.64      1.51 o 
  -6   6  11       16.61       21.97      3.70 o 
  -5   6  11       34.95       30.57      2.65 o 
  -4   6  11        3.93        3.23      1.31 o 
  -3   6  11      194.39      184.44      4.97 o 
  -2   6  11       87.26       81.92      3.16 o 
  -1   6  11       56.96       54.58      3.46 o 
   0   6  11      491.13      511.00      9.99 o 
   1   6  11      115.09      111.59      5.56 o 
   2   6  11      122.00      111.99      3.64 o 
   3   6  11       68.97       71.07      3.72 o 
   4   6  11        5.41        3.91      1.28 o 
   5   6  11      101.64      103.37      6.89 o 
   6   6  11       69.57       61.40      3.53 o 
   7   6  11       41.29       40.59      3.15 o 
   8   6  11       43.42       46.94      3.41 o 
  -8   7  11        0.04        2.53      2.48 o 
  -7   7  11        0.95        1.55      1.93 o 
  -6   7  11       29.81       36.20      3.36 o 
  -5   7  11        9.54        8.23      1.50 o 
  -4   7  11       77.10       71.99      3.24 o 
  -3   7  11        7.37        7.95      1.47 o 
  -2   7  11      312.85      299.54      7.83 o 
  -1   7  11       42.57       54.89      2.68 o 
   0   7  11      184.95      164.19      6.84 o 
   1   7  11      256.32      225.70     15.70 o 
   2   7  11        0.38       -0.80      0.85 o 
   3   7  11      281.07      272.21      7.72 o 
   4   7  11       29.10       30.49      2.39 o 
   5   7  11       13.31       15.59      1.96 o 
   6   7  11      121.25      128.18      4.72 o 
   7   7  11        0.76        2.49      1.34 o 
   8   7  11       27.71       32.79      4.02 o 
  -8   8  11        2.37        0.91      3.34 o 
  -7   8  11        2.09        2.17      2.05 o 
  -6   8  11       22.21       19.72      2.51 o 
  -5   8  11        0.87        3.77      1.38 o 
  -4   8  11        5.97        5.11      1.44 o 
  -3   8  11       79.14       75.83      3.34 o 
  -2   8  11      116.49      113.06      3.88 o 
  -1   8  11      319.34      298.26     10.36 o 
   0   8  11      101.57       85.74      4.96 o 
   1   8  11      210.07      215.77      6.45 o 
   2   8  11      302.57      295.68      8.08 o 
   3   8  11        0.73        0.67      0.82 o 
   4   8  11      153.25      150.33      5.32 o 
   5   8  11      165.96      170.05      5.35 o 
   6   8  11       17.95       19.28      2.25 o 
   7   8  11       32.61       36.48      4.25 o 
  -7   9  11       25.17       33.40      4.18 o 
  -6   9  11       70.51       74.07      4.48 o 
  -5   9  11       11.81       14.33      2.77 o 
  -4   9  11       12.83       12.93      1.94 o 
  -3   9  11       53.56       45.92      3.44 o 
  -2   9  11        8.69        8.49      2.09 o 
  -1   9  11       46.37       44.03      5.87 o 
   0   9  11        1.96        1.70      1.71 o 
   1   9  11        1.04        2.30      2.24 o 
   2   9  11        0.02        2.59      1.29 o 
   3   9  11       78.95       99.06      4.56 o 
   4   9  11      220.75      205.22     10.54 o 
   5   9  11       87.84       78.95      3.94 o 
   6   9  11       56.34       64.83      3.87 o 
   7   9  11        1.36        2.82      1.64 o 
  -6  10  11        2.02        2.96      2.19 o 
  -5  10  11        6.52        8.52      2.03 o 
  -4  10  11       59.77       53.09      4.74 o 
  -3  10  11      115.65      116.56      5.95 o 
  -2  10  11        1.78        0.75      1.47 o 
  -1  10  11       33.41       30.97      9.21 o 
   0  10  11       53.59       64.29      5.04 o 
   1  10  11       41.37       40.89      4.35 o 
   2  10  11       16.51       11.84      2.74 o 
   3  10  11       80.87       76.83      4.32 o 
   4  10  11       17.90       16.94      2.59 o 
   5  10  11      130.42      147.67      5.18 o 
   6  10  11       13.81       15.13      2.19 o 
  -5  11  11       36.90       38.34      8.20 o 
  -4  11  11        0.48        0.05      3.22 o 
  -3  11  11       23.93       32.51      4.17 o 
  -2  11  11       56.55       52.20     11.28 o 
  -1  11  11        0.03        2.13      1.94 o 
   0  11  11      173.62      158.53      9.06 o 
   1  11  11       22.18       25.44      3.61 o 
   2  11  11       37.98       47.31      4.84 o 
   3  11  11        0.01        1.98      1.90 o 
   4  11  11       40.10       51.06      4.12 o 
   5  11  11       26.15       34.64      3.02 o 
  -4  12  11        4.21        6.49      2.47 o 
  -3  12  11       70.46       79.96      7.87 o 
  -2  12  11        2.33        3.75      1.96 o 
  -1  12  11       60.44       57.29      6.96 o 
   0  12  11       42.36       39.11      4.91 o 
   1  12  11       30.04       33.99      6.46 o 
   2  12  11       86.79       91.36      6.58 o 
   3  12  11       23.33       31.26      4.40 o 
   4  12  11      153.71      177.32      8.97 o 
  -3  13  11       17.79       21.07      8.87 o 
  -2  13  11       31.71       44.84      6.77 o 
  -1  13  11        4.20        2.39      2.81 o 
   0  13  11       22.98       22.80      4.91 o 
   1  13  11       21.70       17.61      3.44 o 
   2  13  11        0.01        3.77      3.32 o 
   3  13  11        5.70       10.06      4.96 o 
  -8   0  12        2.67        3.96      3.15 o 
  -6   0  12       10.28       17.89      4.20 o 
  -4   0  12      349.81      304.86     14.21 o 
  -2   0  12       26.11       27.57      4.34 o 
   0   0  12      494.24      543.39     13.56 o 
   2   0  12     2002.05     1965.89     33.09 o 
   4   0  12      507.53      452.72     12.22 o 
   6   0  12       81.01       74.41      4.02 o 
   8   0  12       28.77       23.61      5.10 o 
  -9   1  12        2.41        1.24      2.14 o 
  -8   1  12        2.60        0.70      3.32 o 
  -7   1  12        8.85        9.07      2.58 o 
  -6   1  12       34.39       32.59      3.76 o 
  -5   1  12       34.12       33.65      3.67 o 
  -4   1  12      423.49      417.54     12.43 o 
  -3   1  12        7.36        5.40      1.91 o 
  -2   1  12      290.14      284.00      9.21 o 
  -1   1  12       24.74       21.45      1.91 o 
   0   1  12      250.50      258.98      5.98 o 
   1   1  12      258.56      257.29      5.08 o 
   2   1  12       65.71       67.43      2.24 o 
   3   1  12        7.84        7.79      1.11 o 
   4   1  12     1066.25     1023.91     14.83 o 
   5   1  12        3.81        1.90      0.95 o 
   6   1  12        6.89        4.83      1.19 o 
   7   1  12       31.83       37.73      2.54 o 
   8   1  12        8.00        7.99      1.67 o 
   9   1  12       93.52       93.48      6.07 o 
  -9   2  12       28.20       28.93      4.46 o 
  -8   2  12        0.20        3.17      2.84 o 
  -7   2  12        2.15        2.27      2.16 o 
  -6   2  12       15.22       11.15      2.75 o 
  -5   2  12       18.30       17.72      2.87 o 
  -4   2  12       30.14       25.87      3.60 o 
  -3   2  12      355.46      355.72     15.74 o 
  -2   2  12      175.21      187.79      5.26 o 
  -1   2  12     1664.24     1674.77     29.10 o 
   0   2  12       41.23       39.62      2.83 o 
   1   2  12      397.47      391.28      8.35 o 
   2   2  12      255.31      254.24      5.66 o 
   3   2  12       13.34       12.91      1.40 o 
   4   2  12      127.93      112.93      3.13 o 
   5   2  12       69.03       79.06      2.97 o 
   6   2  12       83.42       75.70      3.12 o 
   7   2  12      284.45      274.04      6.37 o 
   8   2  12        3.31        5.69      1.43 o 
   9   2  12       21.46       32.39      4.05 o 
  -9   3  12       11.82       13.42      3.84 o 
  -8   3  12       30.35       28.70      4.51 o 
  -7   3  12       59.22       58.39      5.08 o 
  -6   3  12       27.62       21.70      3.31 o 
  -5   3  12        0.29        0.72      3.05 o 
  -4   3  12       45.56       55.35      8.78 o 
  -3   3  12      229.97      197.44      5.58 o 
  -2   3  12        2.92        2.60      1.11 o 
  -1   3  12        0.77        1.22      1.11 o 
   0   3  12      178.98      162.25      4.32 o 
   1   3  12      606.19      558.03     21.17 o 
   2   3  12      192.48      177.35      4.09 o 
   3   3  12      240.34      235.83      5.05 o 
   4   3  12       43.22       46.53      2.43 o 
   5   3  12       38.77       33.89      2.26 o 
   6   3  12       42.99       41.80      2.59 o 
   7   3  12      470.17      440.57      8.68 o 
   8   3  12        0.13       -0.05      1.17 o 
  -9   4  12        0.39       -1.05      3.34 o 
  -8   4  12       52.96       49.14      5.02 o 
  -7   4  12        0.21        2.50      2.09 o 
  -6   4  12       10.64       19.32      3.15 o 
  -5   4  12       75.51       68.83      5.01 o 
  -4   4  12       65.11       64.40      4.96 o 
  -3   4  12       85.50       82.97      3.53 o 
  -2   4  12      459.48      409.54      9.45 o 
  -1   4  12       74.04       71.35      2.79 o 
   0   4  12       60.89       26.47      3.53 o 
   1   4  12        6.70        5.31      1.43 o 
   2   4  12      314.53      280.73      6.18 o 
   3   4  12        4.94        5.84      1.25 o 
   4   4  12      167.37      172.14      4.97 o 
   5   4  12      132.61      137.41      4.08 o 
   6   4  12       78.20       79.71      4.08 o 
   7   4  12       16.78       15.82      2.09 o 
   8   4  12        6.26        7.00      1.98 o 
  -8   5  12        0.13        1.48      2.31 o 
  -7   5  12       19.51       24.03      4.17 o 
  -6   5  12        0.06        1.38      2.06 o 
  -5   5  12        0.13       -0.61      1.69 o 
  -4   5  12      234.72      231.96      6.62 o 
  -3   5  12       23.06       20.08      2.21 o 
  -2   5  12       93.17       85.91      8.74 o 
  -1   5  12      259.34      251.73      6.59 o 
   0   5  12      708.30      682.27     12.65 o 
   1   5  12      158.13      143.56      4.22 o 
   2   5  12     1261.00     1226.98     19.03 o 
   3   5  12        6.40        4.24      1.60 o 
   4   5  12      860.62      752.66     13.31 o 
   5   5  12       32.00       35.04      2.65 o 
   6   5  12       22.57       15.02      1.96 o 
   7   5  12       36.66       36.93      3.03 o 
   8   5  12       35.45       34.47      3.28 o 
  -8   6  12        1.00        4.70      3.39 o 
  -7   6  12        0.21        0.07      2.00 o 
  -6   6  12        0.01        2.14      2.07 o 
  -5   6  12       29.49       29.43      3.71 o 
  -4   6  12       33.88       33.45      3.19 o 
  -3   6  12       17.12       21.51      2.00 o 
  -2   6  12       16.64       21.97      1.95 o 
  -1   6  12     1553.06     1481.07     41.05 o 
   0   6  12     1619.51     1618.34     28.17 o 
   1   6  12      193.83      176.70      7.33 o 
   2   6  12        2.10        0.33      1.28 o 
   3   6  12        1.96        1.51      0.98 o 
   4   6  12        8.54        7.73      1.49 o 
   5   6  12       47.46       53.47      3.22 o 
   6   6  12        0.45       -1.02      1.02 o 
   7   6  12       46.52       55.98      3.63 o 
   8   6  12       81.62       88.71      6.14 o 
  -8   7  12        1.23        6.30      3.72 o 
  -7   7  12        2.89        5.11      2.30 o 
  -6   7  12       23.91       26.39      3.29 o 
  -5   7  12        9.21       10.72      1.71 o 
  -4   7  12       40.08       35.81      2.63 o 
  -3   7  12      180.07      161.56      5.57 o 
  -2   7  12      124.96      147.26      5.20 o 
  -1   7  12       50.45       55.18      3.24 o 
   0   7  12      621.58      580.95     15.80 o 
   1   7  12       20.57       15.57      2.76 o 
   2   7  12       87.02       85.69      7.73 o 
   3   7  12      138.10      143.19      4.46 o 
   4   7  12       25.08       33.47      2.77 o 
   5   7  12       37.50       39.87      2.90 o 
   6   7  12       53.24       55.17      3.51 o 
   7   7  12      259.12      282.30      9.23 o 
  -7   8  12        8.33        8.50      3.34 o 
  -6   8  12        0.39       -1.07      2.96 o 
  -5   8  12        0.31        0.61      1.13 o 
  -4   8  12        0.32        1.29      1.45 o 
  -3   8  12      217.47      210.47      5.75 o 
  -2   8  12       11.78       12.40      2.02 o 
  -1   8  12      377.39      348.17     11.20 o 
   0   8  12       67.17       77.27      5.27 o 
   1   8  12        4.25        6.68      2.12 o 
   2   8  12      119.29      103.53      4.48 o 
   3   8  12       58.11       58.82      3.87 o 
   4   8  12        8.35        9.58      1.67 o 
   5   8  12       56.68       60.37      3.53 o 
   6   8  12       83.10       85.00      4.20 o 
   7   8  12        9.16       12.58      2.10 o 
  -7   9  12        0.00        7.16      3.67 o 
  -6   9  12       18.58       16.54      3.19 o 
  -5   9  12        0.46        1.25      1.50 o 
  -4   9  12       47.52       49.52      3.21 o 
  -3   9  12       17.89       18.09      2.50 o 
  -2   9  12       27.47       25.42      2.76 o 
  -1   9  12       17.48       14.05      2.78 o 
   0   9  12       19.33       19.59      6.80 o 
   1   9  12        0.04        1.58      1.68 o 
   2   9  12        3.75        2.47      1.40 o 
   3   9  12       87.93       88.99      4.53 o 
   4   9  12      127.17      127.06      6.02 o 
   5   9  12       37.52       44.83      4.60 o 
   6   9  12        8.33       10.99      2.14 o 
  -6  10  12        3.42        1.15      1.94 o 
  -5  10  12       12.35       12.45      2.66 o 
  -4  10  12        6.00        4.90      3.15 o 
  -3  10  12       37.62       44.74      3.67 o 
  -2  10  12       55.65       59.34      7.42 o 
  -1  10  12        0.69       -0.41      1.29 o 
   0  10  12       66.65       52.11      4.79 o 
   1  10  12       14.78       20.66      3.36 o 
   2  10  12      149.05      146.52      7.44 o 
   3  10  12       72.30       73.65      4.65 o 
   4  10  12       31.52       32.50      3.44 o 
   5  10  12       42.73       42.73      3.91 o 
   6  10  12        4.43        7.24      2.38 o 
  -5  11  12        8.36        4.41      2.21 o 
  -4  11  12       46.54       51.18      6.68 o 
  -3  11  12      100.67      111.47      6.16 o 
  -2  11  12      204.63      194.16     17.70 o 
  -1  11  12       73.67       79.14      5.53 o 
   0  11  12       35.99       36.85      4.38 o 
   1  11  12       18.08       28.51      3.91 o 
   2  11  12       59.69       63.44      7.25 o 
   3  11  12       18.83       23.46      3.84 o 
   4  11  12        0.69        4.71      1.86 o 
   5  11  12      173.21      185.32     11.69 o 
  -4  12  12        9.99       16.12      3.21 o 
  -3  12  12        2.19        5.32      4.48 o 
  -2  12  12        6.64       11.35      3.34 o 
  -1  12  12       80.84       80.42      8.01 o 
   0  12  12       96.35      120.77      7.03 o 
   1  12  12       13.76       13.55      2.98 o 
   2  12  12        0.02       -0.22      1.91 o 
   3  12  12        1.60        4.50      2.73 o 
  -2  13  12        3.37        0.43      2.43 o 
  -1  13  12        0.10        2.62      2.72 o 
   0  13  12        7.24       10.73      3.63 o 
   1  13  12       29.80       39.31      7.49 o 
  -9   0  13        0.03        2.62      3.24 o 
  -7   0  13       20.50       27.95      5.34 o 
  -5   0  13       11.56       14.36      3.72 o 
  -3   0  13     1872.94     1775.58     55.81 o 
  -1   0  13      106.75       98.26      7.30 o 
   1   0  13      642.95      627.53     15.81 o 
   3   0  13      158.74      148.83      5.05 o 
   5   0  13       21.12       25.58      2.66 o 
   7   0  13       58.09       58.25      6.87 o 
  -9   1  13        0.00        2.13      2.46 o 
  -8   1  13       11.75       19.83      3.55 o 
  -7   1  13        2.17        6.41      4.05 o 
  -6   1  13       34.12       49.80      4.63 o 
  -5   1  13        0.30       -1.36      1.59 o 
  -4   1  13        4.95        3.23      3.32 o 
  -3   1  13        1.74        0.89      1.72 o 
  -2   1  13      751.50      671.98     17.49 o 
  -1   1  13      211.35      220.50      5.97 o 
   0   1  13       14.58       16.86      2.10 o 
   1   1  13      778.83      724.06     14.59 o 
   2   1  13      342.90      332.60      5.71 o 
   3   1  13     1031.93      967.45     12.97 o 
   4   1  13        3.83        2.76      0.88 o 
   5   1  13      162.43      141.34      3.70 o 
   6   1  13      115.44      113.80      3.81 o 
   7   1  13       53.79       57.25      3.12 o 
   8   1  13       17.41       21.29      2.47 o 
  -9   2  13       23.62       25.42      5.87 o 
  -8   2  13        2.40        7.37      2.67 o 
  -7   2  13        8.20       11.73      2.88 o 
  -6   2  13       11.56       13.66      3.03 o 
  -5   2  13       45.78       36.83      3.97 o 
  -4   2  13       20.49       21.71      3.13 o 
  -3   2  13      211.90      203.21      7.83 o 
  -2   2  13      131.75      124.81      5.92 o 
  -1   2  13      190.74      184.65      5.58 o 
   0   2  13     1094.12     1059.57     25.13 o 
   1   2  13       25.19       26.17      1.76 o 
   2   2  13       91.46       90.81      3.16 o 
   3   2  13       60.48       68.81      2.41 o 
   4   2  13      100.93       93.34      2.87 o 
   5   2  13        0.64        1.64      1.07 o 
   6   2  13       57.67       58.01      2.99 o 
   7   2  13       55.37       60.94      3.23 o 
   8   2  13      105.18      104.06      4.05 o 
  -8   3  13        4.11        6.73      2.65 o 
  -7   3  13       42.39       36.21      4.40 o 
  -6   3  13        5.77        5.69      2.28 o 
  -5   3  13       47.25       46.72      4.40 o 
  -4   3  13       34.41       26.54      3.46 o 
  -3   3  13       37.36       44.16      3.98 o 
  -2   3  13      160.17      156.59      5.01 o 
  -1   3  13       15.36       10.78      1.82 o 
   0   3  13      238.10      231.51      5.54 o 
   1   3  13       27.77       28.88      3.57 o 
   2   3  13        0.62       -0.25      1.08 o 
   3   3  13        6.12        4.80      1.22 o 
   4   3  13       82.61       84.63      4.70 o 
   5   3  13      574.61      520.58      9.32 o 
   6   3  13      153.90      160.27      5.02 o 
   7   3  13        3.06        6.93      1.46 o 
   8   3  13        0.25        1.39      1.29 o 
  -8   4  13        0.62        4.01      2.53 o 
  -7   4  13        6.47       10.50      3.05 o 
  -6   4  13        1.86       -1.12      2.79 o 
  -5   4  13       74.51       78.51      5.28 o 
  -4   4  13        2.80        3.26      2.70 o 
  -3   4  13      233.85      211.76      8.18 o 
  -2   4  13       28.65       32.80      2.63 o 
  -1   4  13       45.06       45.05      3.00 o 
   0   4  13      152.39      145.04      6.10 o 
   1   4  13     1017.25     1001.00     17.11 o 
   2   4  13      216.13      193.01      4.97 o 
   3   4  13       54.80       53.67      2.79 o 
   4   4  13       52.40       61.84      3.24 o 
   5   4  13       23.91       27.22      2.46 o 
   6   4  13       48.62       42.63      2.72 o 
   7   4  13       12.48       11.11      1.96 o 
   8   4  13       97.46       99.43      4.97 o 
  -8   5  13       16.96       24.89      4.17 o 
  -7   5  13        8.63       14.10      3.09 o 
  -6   5  13        8.79        8.62      2.61 o 
  -5   5  13       14.64       14.09      2.90 o 
  -4   5  13       52.49       53.82      6.70 o 
  -3   5  13      159.98      156.59      5.34 o 
  -2   5  13      206.34      193.42     12.47 o 
  -1   5  13      528.48      562.49     15.30 o 
   0   5  13       46.40       49.96      2.65 o 
   1   5  13      855.78      860.89     16.83 o 
   2   5  13      183.54      191.05      6.10 o 
   3   5  13       43.77       43.23      2.97 o 
   4   5  13      166.63      160.02      4.85 o 
   5   5  13       27.74       32.83      3.02 o 
   6   5  13       97.28      102.37      4.84 o 
   7   5  13       17.67       19.72      2.35 o 
   8   5  13        8.75       17.68      3.20 o 
  -7   6  13       24.47       19.39      3.55 o 
  -6   6  13       16.85       18.45      3.37 o 
  -5   6  13       20.86       23.24      4.75 o 
  -4   6  13        0.05       -0.14      1.82 o 
  -3   6  13      216.54      200.82      5.50 o 
  -2   6  13      206.47      169.68     12.62 o 
  -1   6  13      239.90      240.26      5.83 o 
   0   6  13      105.18       88.47      4.45 o 
   1   6  13     1468.91     1422.24     32.15 o 
   2   6  13       30.25       32.35      2.87 o 
   3   6  13        0.62        0.35      1.30 o 
   4   6  13      161.74      150.60      4.80 o 
   5   6  13       71.47       69.00      3.55 o 
   6   6  13        5.26        8.41      1.64 o 
   7   6  13       11.78       11.67      1.98 o 
  -7   7  13        0.03        2.33      3.58 o 
  -6   7  13        2.24        1.67      1.69 o 
  -5   7  13       67.37       55.72      4.09 o 
  -4   7  13        0.24        1.80      1.17 o 
  -3   7  13       97.54       99.96      3.89 o 
  -2   7  13      144.99      132.24     13.08 o 
  -1   7  13       33.89       36.01      7.42 o 
   0   7  13      292.09      281.87      9.89 o 
   1   7  13      520.33      488.47     14.34 o 
   2   7  13        3.34        4.38      1.47 o 
   3   7  13        8.49        7.62      1.93 o 
   4   7  13        7.80        6.21      1.47 o 
   5   7  13       52.70       51.77      3.29 o 
   6   7  13      170.06      185.99      7.75 o 
   7   7  13       38.23       48.60      3.65 o 
  -7   8  13        0.14        0.67      3.22 o 
  -6   8  13        5.15        3.63      2.08 o 
  -5   8  13        0.48        2.77      1.77 o 
  -4   8  13       22.10       24.94      2.48 o 
  -3   8  13        0.69        1.47      1.20 o 
  -2   8  13        2.45        3.39      1.90 o 
  -1   8  13        5.03        5.24      4.10 o 
   0   8  13      519.80      489.65     20.56 o 
   1   8  13      197.69      195.32      8.25 o 
   2   8  13      176.74      169.22      6.04 o 
   3   8  13      170.21      156.05      5.93 o 
   4   8  13       52.06       54.34      4.04 o 
   5   8  13        3.74        4.15      1.46 o 
   6   8  13      175.84      178.02      5.90 o 
  -6   9  13       14.05       20.16      3.46 o 
  -5   9  13        1.82       -0.48      2.25 o 
  -4   9  13       24.10       31.81      3.28 o 
  -3   9  13       15.88       19.71      2.57 o 
  -2   9  13       43.66       35.56      4.26 o 
  -1   9  13       24.42       21.18      3.31 o 
   0   9  13       80.65       80.50      5.41 o 
   1   9  13       47.43       54.51      4.86 o 
   2   9  13        1.06        4.66      2.10 o 
   3   9  13      182.55      181.18      6.87 o 
   4   9  13      176.55      181.59      6.87 o 
   5   9  13       20.25       22.00      3.17 o 
   6   9  13       11.26       15.01      2.87 o 
  -5  10  13       20.96       27.90     11.42 o 
  -4  10  13       13.12        8.35      2.96 o 
  -3  10  13       94.41       95.12      4.82 o 
  -2  10  13      176.82      164.58     13.14 o 
  -1  10  13      136.81      127.45      6.83 o 
   0  10  13        0.56        3.88      2.31 o 
   1  10  13        2.08        1.57      1.95 o 
   2  10  13       91.72       99.08      7.68 o 
   3  10  13       90.77       82.18      8.16 o 
   4  10  13        0.01        0.73      1.46 o 
   5  10  13       28.06       36.92      3.72 o 
  -4  11  13       10.08        9.60      2.55 o 
  -3  11  13        7.34        9.60      2.53 o 
  -2  11  13      146.16      159.00      7.89 o 
  -1  11  13        8.32        4.20      2.37 o 
   0  11  13        4.67        4.37      2.70 o 
   1  11  13       44.46       47.66      5.02 o 
   2  11  13        0.30       -0.28      1.59 o 
   3  11  13        3.60        7.64      2.49 o 
   4  11  13        5.41       13.98      3.25 o 
  -3  12  13       63.16       68.55      7.63 o 
  -2  12  13        1.17       -0.19      2.77 o 
  -1  12  13        1.93        4.01      2.86 o 
   0  12  13       83.65       93.24      6.80 o 
   1  12  13       55.84       69.64      6.09 o 
   2  12  13       71.20       78.20      6.48 o 
  -8   0  14        0.04        0.05      2.96 o 
  -6   0  14      194.73      189.42     11.93 o 
  -4   0  14        3.25        1.53      2.72 o 
  -2   0  14       14.31       16.70      4.01 o 
   0   0  14        0.25       -0.91      2.67 o 
   2   0  14     1669.33     1580.75     27.76 o 
   4   0  14        6.75        8.29      1.76 o 
   6   0  14       25.00       24.23      4.20 o 
   8   0  14      115.69      119.26      6.73 o 
  -8   1  14        1.34        3.15      2.44 o 
  -7   1  14        0.01        1.39      2.05 o 
  -6   1  14        0.89        0.86      1.91 o 
  -5   1  14       22.03       21.40      3.37 o 
  -4   1  14       16.50       17.06      3.63 o 
  -3   1  14      357.71      303.83     10.35 o 
  -2   1  14        1.48        2.23      1.96 o 
  -1   1  14      189.88      201.65      8.08 o 
   0   1  14      419.86      395.77     12.04 o 
   1   1  14      139.84      130.61      4.78 o 
   2   1  14       12.72       11.30      1.40 o 
   3   1  14       98.96      101.78      2.98 o 
   4   1  14       97.29      105.95      3.42 o 
   5   1  14      135.46      140.04      4.10 o 
   6   1  14        0.19       -0.04      1.01 o 
   7   1  14      178.33      179.80      5.63 o 
   8   1  14       23.46       25.29      2.97 o 
  -8   2  14        4.58        5.64      2.86 o 
  -7   2  14        1.16        2.02      2.07 o 
  -6   2  14       31.72       35.55      6.06 o 
  -5   2  14        1.88        1.28      2.17 o 
  -4   2  14      198.71      191.85      8.01 o 
  -3   2  14      166.68      160.28      7.30 o 
  -2   2  14       67.69       73.11      4.92 o 
  -1   2  14       65.49       64.29      5.03 o 
   0   2  14      234.61      229.28      6.85 o 
   1   2  14      233.92      249.34      6.16 o 
   2   2  14      285.57      265.47      5.51 o 
   3   2  14       37.41       30.65      2.74 o 
   4   2  14      168.32      149.66      4.15 o 
   5   2  14      459.56      458.03      8.58 o 
   6   2  14       14.86       18.33      1.96 o 
   7   2  14        1.79        2.98      1.33 o 
   8   2  14        2.06        5.11      1.62 o 
  -8   3  14        0.88        1.75      2.33 o 
  -7   3  14       10.82       15.21      3.55 o 
  -6   3  14        7.34        8.72      2.98 o 
  -5   3  14        0.50        0.10      1.75 o 
  -4   3  14       14.00       15.26      2.94 o 
  -3   3  14        8.39       11.27      2.63 o 
  -2   3  14        8.06       12.42      2.76 o 
  -1   3  14     1079.66     1048.23     45.31 o 
   0   3  14        0.17       -1.14      1.14 o 
   1   3  14      174.72      167.15     11.39 o 
   2   3  14       54.36       61.16      2.95 o 
   3   3  14        4.26        4.95      1.26 o 
   4   3  14       57.13       48.74      3.00 o 
   5   3  14        4.21        3.86      1.23 o 
   6   3  14       17.74       17.23      2.27 o 
   7   3  14      317.11      327.55      7.40 o 
   8   3  14       38.81       49.68      7.17 o 
  -8   4  14        0.67        3.12      2.74 o 
  -7   4  14       46.92       51.56      5.22 o 
  -6   4  14       11.49       12.60      2.93 o 
  -5   4  14        7.52       13.02      3.36 o 
  -4   4  14        2.12        2.51      2.89 o 
  -3   4  14       17.23       12.83      2.69 o 
  -2   4  14       11.48       16.49      2.15 o 
  -1   4  14       77.69       80.70      3.95 o 
   0   4  14       44.36       27.55      6.85 o 
   1   4  14       20.99       23.65      2.25 o 
   2   4  14      155.67      142.68      5.19 o 
   3   4  14      474.21      430.22      8.85 o 
   4   4  14      127.97      135.13      4.55 o 
   5   4  14       44.74       42.96      3.04 o 
   6   4  14        5.68        6.47      1.75 o 
   7   4  14        0.27        1.77      1.41 o 
  -7   5  14        1.88        4.73      2.48 o 
  -6   5  14        9.12        8.08      3.24 o 
  -5   5  14        5.75        7.03      2.60 o 
  -4   5  14      226.88      214.59      8.86 o 
  -3   5  14        8.10        9.08      2.57 o 
  -2   5  14      429.46      403.46     14.26 o 
  -1   5  14       60.06       60.16      4.00 o 
   0   5  14     1013.64      985.98     16.57 o 
   1   5  14       10.12        9.70      2.77 o 
   2   5  14      585.34      536.20     14.53 o 
   3   5  14        3.44       -1.14      1.28 o 
   4   5  14      458.60      453.55      9.49 o 
   5   5  14       50.72       49.05      3.17 o 
   6   5  14        0.50        2.25      1.28 o 
   7   5  14        6.74       10.27      1.97 o 
  -7   6  14        2.39        1.19      2.36 o 
  -6   6  14       48.59       51.95      5.18 o 
  -5   6  14       23.74       26.69      3.92 o 
  -4   6  14        5.92        9.70      2.87 o 
  -3   6  14       71.23       71.67      4.07 o 
  -2   6  14      176.99      172.93      6.52 o 
  -1   6  14      306.25      260.60      7.44 o 
   0   6  14        3.17        4.82      2.05 o 
   1   6  14       59.22       71.51      3.76 o 
   2   6  14      165.05      151.81      5.58 o 
   3   6  14       15.21       16.24      2.38 o 
   4   6  14        0.13        1.57      2.17 o 
   5   6  14      315.35      323.07      7.95 o 
   6   6  14       33.98       36.84      3.02 o 
   7   6  14        3.32        5.09      1.88 o 
  -7   7  14        4.30        4.52      2.27 o 
  -6   7  14       19.56       23.82      2.94 o 
  -5   7  14       11.06       14.59      2.47 o 
  -4   7  14        8.46       13.44      2.47 o 
  -3   7  14      115.08      102.03      4.01 o 
  -2   7  14       81.34       75.61      8.68 o 
  -1   7  14      255.62      256.27     17.10 o 
   0   7  14        0.29       -1.50      1.50 o 
   1   7  14        4.63        3.71      1.29 o 
   2   7  14       39.16       34.28      3.93 o 
   3   7  14       24.95       25.34      2.89 o 
   4   7  14        4.15        6.91      1.86 o 
   5   7  14       14.65       16.10      2.11 o 
   6   7  14       55.30       67.97      3.97 o 
  -6   8  14        5.91        6.71      2.56 o 
  -5   8  14       10.30        7.87      2.17 o 
  -4   8  14        0.58        2.83      1.85 o 
  -3   8  14       32.27       35.39      3.19 o 
  -2   8  14        9.54        6.51      2.27 o 
  -1   8  14        6.57        9.55      2.42 o 
   0   8  14       10.24       13.49      2.75 o 
   1   8  14        0.04        0.29      1.61 o 
   2   8  14      213.91      213.49     10.00 o 
   3   8  14       80.91       76.87      6.38 o 
   4   8  14      175.33      175.89     14.74 o 
   5   8  14       77.18       85.63      8.21 o 
   6   8  14        8.01       16.86      3.06 o 
  -5   9  14        2.79        2.67      5.06 o 
  -4   9  14       80.21       86.74      4.77 o 
  -3   9  14        8.05        7.49      2.19 o 
  -2   9  14       80.98       96.85      7.04 o 
  -1   9  14        6.73       12.21      4.32 o 
   0   9  14        7.92        9.48      2.52 o 
   1   9  14      147.74      149.66      9.49 o 
   2   9  14       21.97       19.90      3.45 o 
   3   9  14       54.41       62.88      4.37 o 
   4   9  14       43.76       46.40      3.96 o 
   5   9  14       36.99       47.67      6.21 o 
  -5  10  14       10.05       11.64      4.10 o 
  -4  10  14       31.00       31.73      3.90 o 
  -3  10  14        0.62        2.37      3.01 o 
  -2  10  14        1.86        4.48      2.18 o 
  -1  10  14       76.02       69.44      5.55 o 
   0  10  14       51.69       49.91      4.97 o 
   1  10  14       19.64       19.71      3.52 o 
   2  10  14      102.54      107.39      6.77 o 
   3  10  14       52.40       57.04      5.56 o 
   4  10  14        0.53        0.88      1.89 o 
  -3  11  14        9.51       15.93      4.15 o 
  -2  11  14        2.40        7.09      2.75 o 
  -1  11  14       14.61       18.46      4.41 o 
   0  11  14       19.11       32.71      8.30 o 
   1  11  14        0.24       -1.93      1.93 o 
   2  11  14       31.50       34.22      5.68 o 
   3  11  14       33.88       41.54      5.05 o 
  -1  12  14       62.91       68.26     10.61 o 
   0  12  14      123.11      138.42     19.03 o 
   1  12  14        3.60        6.34      4.82 o 
  -7   0  15        5.23        6.01      3.43 o 
  -5   0  15      393.92      343.07     16.89 o 
  -3   0  15        9.15        8.44      3.53 o 
  -1   0  15       97.23      101.60      8.30 o 
   1   0  15       85.41       72.98      7.87 o 
   3   0  15      882.68      893.03     17.68 o 
   5   0  15       12.74       13.05      2.12 o 
   7   0  15      100.28      109.92      6.35 o 
  -8   1  15       11.77       20.48      5.72 o 
  -7   1  15        0.80        1.05      2.29 o 
  -6   1  15        3.38        3.90      2.28 o 
  -5   1  15      218.75      215.31      9.14 o 
  -4   1  15      150.12      149.15      7.20 o 
  -3   1  15      175.48      164.55      7.45 o 
  -2   1  15      240.68      222.44      8.70 o 
  -1   1  15       22.43       24.51      3.62 o 
   0   1  15       72.77       75.43      6.42 o 
   1   1  15      801.40      783.92     21.26 o 
   2   1  15        2.08        2.26      1.01 o 
   3   1  15       16.14       10.72      1.37 o 
   4   1  15       96.34       90.12      2.99 o 
   5   1  15      106.35       98.80      3.52 o 
   6   1  15       23.96       26.59      2.32 o 
   7   1  15        0.76        1.12      1.32 o 
  -8   2  15        0.19        3.34      3.96 o 
  -7   2  15        5.66        9.42      2.96 o 
  -6   2  15       30.69       33.64      4.27 o 
  -5   2  15       23.47       26.22      3.81 o 
  -4   2  15       65.30       60.35      4.94 o 
  -3   2  15       16.92       17.49      2.99 o 
  -2   2  15        0.02        1.21      2.00 o 
  -1   2  15        2.79        0.97      2.13 o 
   0   2  15      222.76      233.24      8.71 o 
   1   2  15      136.30      125.49      4.26 o 
   2   2  15        0.38        1.01      1.27 o 
   3   2  15        5.99        9.36      1.54 o 
   4   2  15       21.17       30.45      2.23 o 
   5   2  15       37.51       43.33      2.69 o 
   6   2  15      403.92      383.67      8.01 o 
   7   2  15        0.36        1.12      1.33 o 
  -7   3  15       21.59       31.13      4.42 o 
  -6   3  15        4.82        6.75      2.52 o 
  -5   3  15       15.97       15.97      3.08 o 
  -4   3  15        4.92        6.52      2.47 o 
  -3   3  15      115.18      102.17      5.92 o 
  -2   3  15      475.60      464.68     14.59 o 
  -1   3  15       56.12       52.94      5.06 o 
   0   3  15      124.05      125.54      5.01 o 
   1   3  15      104.64       79.99      3.80 o 
   2   3  15      125.22      117.19      4.68 o 
   3   3  15      133.20      140.73      4.52 o 
   4   3  15      123.98      116.08      4.24 o 
   5   3  15       42.25       43.43      3.08 o 
   6   3  15      277.15      257.85      6.34 o 
   7   3  15       25.87       32.43      2.62 o 
  -7   4  15        3.40       10.20      2.90 o 
  -6   4  15        4.80        5.48      2.59 o 
  -5   4  15      109.29      104.66     10.42 o 
  -4   4  15       27.26       26.11      3.76 o 
  -3   4  15      176.12      139.65      7.07 o 
  -2   4  15      172.89      154.38      7.75 o 
  -1   4  15      238.99      204.49      6.55 o 
   0   4  15      197.99      186.36      5.20 o 
   1   4  15        1.81        0.58      1.22 o 
   2   4  15        0.98        0.73      1.48 o 
   3   4  15      968.07      915.64     18.55 o 
   4   4  15        0.49        1.34      1.62 o 
   5   4  15       69.35       68.16      6.35 o 
   6   4  15       80.65       67.91      3.91 o 
   7   4  15        8.02       12.54      2.31 o 
  -7   5  15        1.74        6.65      2.83 o 
  -6   5  15        0.00        0.27      2.67 o 
  -5   5  15       22.38       20.99      3.57 o 
  -4   5  15        0.21        2.45      2.14 o 
  -3   5  15        5.06        6.18      2.48 o 
  -2   5  15       15.80       16.12      3.35 o 
  -1   5  15       50.22       60.14      3.74 o 
   0   5  15      100.86       99.36      5.96 o 
   1   5  15       11.35       14.28      2.14 o 
   2   5  15      347.56      333.85      8.97 o 
   3   5  15       41.17       49.55      3.70 o 
   4   5  15        7.79        9.66      2.19 o 
   5   5  15       36.73       38.48      2.92 o 
   6   5  15       29.57       27.64      2.72 o 
   7   5  15       10.86       14.08      3.03 o 
  -7   6  15        7.84       11.17      3.20 o 
  -6   6  15        1.74       -0.89      2.29 o 
  -5   6  15       56.98       55.86      5.32 o 
  -4   6  15       41.06       41.33      4.83 o 
  -3   6  15       61.65       76.72     10.69 o 
  -2   6  15        0.87        3.80      1.52 o 
  -1   6  15      622.20      606.93     16.70 o 
   0   6  15       10.00       12.43      3.65 o 
   1   6  15       15.46       13.29      2.14 o 
   2   6  15      126.90      131.66      5.31 o 
   3   6  15       16.22       18.10      2.52 o 
   4   6  15       77.91       82.04      4.70 o 
   5   6  15        1.09        3.20      1.69 o 
   6   6  15       87.93       82.94      4.24 o 
  -6   7  15        0.01        4.56      1.78 o 
  -5   7  15       48.64       53.17      4.30 o 
  -4   7  15        6.04       10.18      2.25 o 
  -3   7  15       16.88       13.41      2.98 o 
  -2   7  15      256.03      243.40      9.31 o 
  -1   7  15       54.68       71.11      5.04 o 
   0   7  15        4.85        4.67      2.12 o 
   1   7  15       66.70       58.63      4.99 o 
   2   7  15        0.58        3.97      1.64 o 
   3   7  15       44.18       44.55      3.74 o 
   4   7  15      211.75      215.44      7.53 o 
   5   7  15        1.52        6.09      1.94 o 
   6   7  15      115.18      139.99      8.56 o 
  -5   8  15        0.00        0.28      2.07 o 
  -4   8  15       66.70       65.33      4.69 o 
  -3   8  15       18.57       25.49      2.88 o 
  -2   8  15        0.32        0.48      2.19 o 
  -1   8  15        0.03        0.38      1.69 o 
   0   8  15       21.77       26.57      6.82 o 
   1   8  15       36.57       44.83      6.11 o 
   2   8  15       59.13       64.11      5.43 o 
   3   8  15       18.07       22.92      2.97 o 
   4   8  15       20.42       23.55      3.00 o 
   5   8  15        4.48       12.92      2.49 o 
  -5   9  15       34.81       59.39      7.58 o 
  -4   9  15       24.94       20.85      4.36 o 
  -3   9  15        0.05       -1.71      1.72 o 
  -2   9  15       67.08       68.91      5.48 o 
  -1   9  15        0.17       -0.83      1.59 o 
   0   9  15       10.53        8.64      2.70 o 
   1   9  15      142.12      150.35     13.57 o 
   2   9  15       56.63       64.08      5.72 o 
   3   9  15        1.36       -1.75      1.75 o 
   4   9  15       34.25       41.00      3.95 o 
  -4  10  15       49.34       48.94      6.77 o 
  -3  10  15       28.77       40.17      4.67 o 
  -2  10  15        0.14        2.22      2.19 o 
  -1  10  15        5.07        6.87      2.37 o 
   0  10  15        3.93        7.36      2.54 o 
   1  10  15        5.18        3.64      2.65 o 
   2  10  15       91.35      113.33      7.23 o 
   3  10  15       48.58       51.19      5.42 o 
  -2  11  15       54.24       62.57      5.78 o 
  -1  11  15       77.97       98.42      9.75 o 
   0  11  15        0.12        5.84      2.71 o 
   1  11  15       28.52       30.62      4.54 o 
   2  11  15       28.69       42.88      8.20 o 
  -6   0  16        0.31        1.48      3.05 o 
  -4   0  16        9.98       18.56      4.82 o 
  -2   0  16        8.72       13.98      4.20 o 
   0   0  16      407.19      343.30     19.37 o 
   2   0  16      212.87      227.96      8.36 o 
   4   0  16      562.40      504.99     11.99 o 
   6   0  16       36.55       34.70      4.01 o 
  -7   1  16        2.20        3.20      2.57 o 
  -6   1  16        4.40        5.03      2.40 o 
  -5   1  16       29.73       37.49      4.52 o 
  -4   1  16      109.28       96.69      6.09 o 
  -3   1  16        0.21       -1.58      1.94 o 
  -2   1  16       76.56       67.83      5.32 o 
  -1   1  16       72.29       71.08      5.92 o 
   0   1  16      322.34      289.71     12.24 o 
   1   1  16        1.16        2.30      2.41 o 
   2   1  16        3.74       10.96      1.75 o 
   3   1  16       55.66       58.43      2.82 o 
   4   1  16        0.81        2.06      1.11 o 
   5   1  16       34.40       32.38      2.48 o 
   6   1  16       20.36       21.84      2.40 o 
   7   1  16       27.99       29.43      3.17 o 
  -7   2  16       21.19       26.61      4.18 o 
  -6   2  16        3.18        3.57      2.65 o 
  -5   2  16       30.89       39.74      8.09 o 
  -4   2  16        4.15        3.88      2.77 o 
  -3   2  16      196.78      202.71      8.67 o 
  -2   2  16       26.71       24.47      3.68 o 
  -1   2  16        1.17       -0.26      3.15 o 
   0   2  16       57.98       53.59      6.63 o 
   1   2  16        0.37        1.50      1.29 o 
   2   2  16       99.30      101.59      3.93 o 
   3   2  16       30.23       30.42      3.07 o 
   4   2  16       45.09       44.69      3.55 o 
   5   2  16      399.39      410.64      8.26 o 
   6   2  16        0.96        3.12      1.32 o 
   7   2  16       12.33       10.70      2.22 o 
  -7   3  16       10.06       11.65      6.77 o 
  -6   3  16       18.76       17.08      4.56 o 
  -5   3  16        6.35        8.58      2.76 o 
  -4   3  16       53.60       49.12      9.80 o 
  -3   3  16      186.34      189.29      8.48 o 
  -2   3  16      101.10       92.32      6.44 o 
  -1   3  16      535.96      530.11     24.78 o 
   0   3  16       10.65        5.82      2.82 o 
   1   3  16       26.13       23.16      2.30 o 
   2   3  16      278.75      279.97      8.07 o 
   3   3  16       52.12       68.54      4.20 o 
   4   3  16       14.59       15.50      2.02 o 
   5   3  16      230.55      226.44      6.48 o 
   6   3  16        1.83        4.51      2.41 o 
  -7   4  16       10.41       12.58      3.43 o 
  -6   4  16       24.60       28.14      4.01 o 
  -5   4  16       11.44       14.79      5.75 o 
  -4   4  16        0.45        3.15      2.20 o 
  -3   4  16       67.27       79.36      6.14 o 
  -2   4  16      142.63      136.84      7.80 o 
  -1   4  16       57.60       64.70      5.50 o 
   0   4  16        6.42        8.42      1.68 o 
   1   4  16      486.82      507.96     11.78 o 
   2   4  16       85.60       81.90      8.18 o 
   3   4  16       89.58       91.61      4.61 o 
   4   4  16       98.76       92.45      4.76 o 
   5   4  16      100.08      108.85      4.45 o 
   6   4  16       30.75       32.35      2.96 o 
  -6   5  16       19.25       23.29      3.98 o 
  -5   5  16        2.60       11.13      2.88 o 
  -4   5  16      139.21      138.49     23.49 o 
  -3   5  16       76.18       71.61      6.09 o 
  -2   5  16      527.35      493.53     23.54 o 
  -1   5  16        2.67        3.53      2.35 o 
   0   5  16      131.40      125.94      6.99 o 
   1   5  16      154.46      161.00      5.84 o 
   2   5  16      345.71      330.39      9.11 o 
   3   5  16       10.97        9.25      2.96 o 
   4   5  16       19.00       24.82      3.09 o 
   5   5  16       10.62       13.47      2.37 o 
   6   5  16        5.37        8.14      1.79 o 
  -6   6  16       17.46       24.18      4.19 o 
  -5   6  16        0.05        0.74      2.29 o 
  -4   6  16        0.01       -2.15      2.15 o 
  -3   6  16      192.28      203.72      9.59 o 
  -2   6  16        4.43        5.34      2.54 o 
  -1   6  16        4.11        8.32      2.91 o 
   0   6  16        0.83        0.22      1.69 o 
   1   6  16       49.21       54.59      3.72 o 
   2   6  16        5.01        8.13      1.88 o 
   3   6  16       40.52       56.81      6.18 o 
   4   6  16       17.27       27.36      5.90 o 
   5   6  16      186.00      207.69      7.62 o 
  -5   7  16       13.47       21.39      2.91 o 
  -4   7  16       33.53       41.92      3.89 o 
  -3   7  16        6.34        8.62      2.91 o 
  -2   7  16       76.76       86.01      9.59 o 
  -1   7  16       47.29       53.09      4.78 o 
   0   7  16      107.86      129.07      7.85 o 
   1   7  16       14.86       13.60      2.85 o 
   2   7  16        4.60        7.86      1.94 o 
   3   7  16      105.08      108.22      5.27 o 
   4   7  16        8.44       12.52      2.42 o 
   5   7  16       55.74       66.56      6.30 o 
  -5   8  16        3.38        7.36      2.33 o 
  -4   8  16        3.30        2.13      2.40 o 
  -3   8  16       14.21       22.99      6.20 o 
  -2   8  16       12.25       14.03      2.96 o 
  -1   8  16       64.24       63.31      7.49 o 
   0   8  16       26.89       41.07      4.51 o 
   1   8  16        1.98        4.19      3.36 o 
   2   8  16        0.16       -0.28      2.43 o 
   3   8  16       76.43       81.43      6.58 o 
   4   8  16       48.92       53.72      4.81 o 
  -4   9  16        1.90       -3.77      3.77 o 
  -3   9  16        4.92        8.11      5.01 o 
  -2   9  16       31.30       35.56      4.37 o 
  -1   9  16       26.12       28.76      4.05 o 
   0   9  16       80.68       82.77      5.93 o 
   1   9  16       47.70       57.56      5.44 o 
   2   9  16       33.90       32.94      4.42 o 
   3   9  16        0.00        0.68      1.96 o 
  -2  10  16        9.56       15.95      3.91 o 
  -1  10  16       13.65       23.03      4.60 o 
   0  10  16      146.59      157.91     16.17 o 
   1  10  16        0.07        2.80      2.27 o 
   2  10  16        6.55        7.47      2.98 o 
  -5   0  17       35.67       30.43      6.25 o 
  -3   0  17        4.80       14.31      4.39 o 
  -1   0  17      323.56      300.61     17.60 o 
   1   0  17       90.81       83.72      8.68 o 
   3   0  17      419.97      404.26     10.31 o 
   5   0  17        5.45       12.42      3.74 o 
  -6   1  17        5.88        2.53      4.91 o 
  -5   1  17       12.25       13.59      3.12 o 
  -4   1  17       19.95       22.94      3.74 o 
  -3   1  17       27.32       18.33      3.44 o 
  -2   1  17        1.82        1.78      2.37 o 
  -1   1  17       31.46       31.74      4.79 o 
   0   1  17       56.39       62.98      6.54 o 
   1   1  17      188.88      171.82     12.02 o 
   2   1  17       33.11       31.01      3.28 o 
   3   1  17       59.18       62.61      3.56 o 
   4   1  17      105.92      105.32      4.29 o 
   5   1  17        2.15        4.45      1.36 o 
   6   1  17        0.14        2.59      1.42 o 
  -6   2  17        1.74       -1.50      2.19 o 
  -5   2  17       59.04       50.99      5.21 o 
  -4   2  17       46.49       43.98      4.83 o 
  -3   2  17        1.90        0.95      2.38 o 
  -2   2  17      214.39      229.54      9.99 o 
  -1   2  17       82.07       79.20      9.16 o 
   0   2  17       35.16       31.82      6.58 o 
   1   2  17       22.05       20.69      3.83 o 
   2   2  17       39.36       46.97      3.38 o 
   3   2  17        0.84        1.17      1.47 o 
   4   2  17        2.25        2.81      1.80 o 
   5   2  17        1.14        3.00      1.47 o 
   6   2  17      285.79      299.30      7.12 o 
  -6   3  17        3.08        7.59      2.94 o 
  -5   3  17        7.82        8.48      2.86 o 
  -4   3  17      189.86      206.64      9.26 o 
  -3   3  17       30.22       30.74      4.23 o 
  -2   3  17       28.51       28.52      4.36 o 
  -1   3  17      100.24       88.00      6.72 o 
   0   3  17      132.22      120.32     11.14 o 
   1   3  17       32.09       33.94      3.78 o 
   2   3  17       11.81       13.67      4.12 o 
   3   3  17      117.06      113.33      5.12 o 
   4   3  17      504.87      463.88     11.85 o 
   5   3  17       16.94       26.88      4.36 o 
   6   3  17        0.24        4.25      1.84 o 
  -6   4  17        4.29        7.22      2.98 o 
  -5   4  17       58.54       59.27      5.62 o 
  -4   4  17       76.95       88.96      6.64 o 
  -3   4  17        0.19        1.13      2.35 o 
  -2   4  17       29.85       27.21      4.38 o 
  -1   4  17       25.49       28.79      4.26 o 
   0   4  17      219.93      210.63      9.92 o 
   1   4  17      189.53      202.32      6.70 o 
   2   4  17       84.73       87.21      4.54 o 
   3   4  17       90.85       87.55      4.75 o 
   4   4  17       49.02       53.87      4.21 o 
   5   4  17       17.00       22.15      3.47 o 
   6   4  17       15.17       25.14      4.42 o 
  -6   5  17       12.49       17.59      3.69 o 
  -5   5  17        0.89        2.90      2.48 o 
  -4   5  17        0.13        0.17      2.37 o 
  -3   5  17        6.22        6.55      3.29 o 
  -2   5  17       35.13       27.07      4.31 o 
  -1   5  17       78.11       63.27      5.48 o 
   0   5  17       80.38       81.14      9.44 o 
   1   5  17      158.99      128.04      9.92 o 
   2   5  17       63.24       69.77      4.56 o 
   3   5  17      197.13      241.71      7.90 o 
   4   5  17       38.55       43.93      3.85 o 
   5   5  17        8.80        9.65      2.30 o 
  -5   6  17        5.94        7.86      3.16 o 
  -4   6  17       43.69       46.33      5.44 o 
  -3   6  17       71.39       75.86      7.82 o 
  -2   6  17        6.19       15.74      5.49 o 
  -1   6  17       14.89        9.83      4.96 o 
   0   6  17        6.33        8.16      2.33 o 
   1   6  17       25.83       23.31      3.86 o 
   2   6  17       42.06       53.23      6.79 o 
   3   6  17       15.25       16.67      2.58 o 
   4   6  17       29.91       35.48      4.44 o 
   5   6  17       54.39       67.65      4.82 o 
  -5   7  17       40.32       56.50      4.64 o 
  -4   7  17       13.16       18.41      3.25 o 
  -3   7  17        0.94        0.00      3.91 o 
  -2   7  17       60.76       52.09      8.44 o 
  -1   7  17       19.04       23.47      6.11 o 
   0   7  17       18.57       25.09      3.65 o 
   1   7  17        9.68       13.58      2.95 o 
   2   7  17       18.96       30.07      4.15 o 
   3   7  17       20.18       24.02      2.97 o 
   4   7  17      388.41      413.95     17.06 o 
  -4   8  17        4.75       10.54      5.72 o 
  -3   8  17        0.01        2.86      4.72 o 
  -2   8  17       24.37       28.72      6.82 o 
  -1   8  17       58.89       68.13      5.63 o 
   0   8  17       58.74       62.72      5.48 o 
   1   8  17       21.56       24.58      3.87 o 
   2   8  17        5.43        5.49      2.46 o 
   3   8  17       39.55       37.29      3.72 o 
  -3   9  17        1.96        1.62      4.58 o 
  -2   9  17        0.35       -3.77      3.77 o 
  -1   9  17        9.15        6.17      4.13 o 
   0   9  17        8.95       11.72      3.58 o 
   1   9  17       73.73       64.39      5.90 o 
   2   9  17       40.02       48.84      5.26 o 
  -6   0  18        5.49        1.72      3.53 o 
  -4   0  18        5.38        4.96      3.72 o 
  -2   0  18        0.13        2.96      3.48 o 
   0   0  18      301.03      331.95     19.46 o 
   2   0  18       90.12       71.50      8.59 o 
   4   0  18       30.52       39.60      5.01 o 
  -6   1  18        7.19       11.88      3.22 o 
  -5   1  18       37.07       43.30      6.56 o 
  -4   1  18        0.04        2.51      3.10 o 
  -3   1  18        1.37        7.36      2.85 o 
  -2   1  18      144.27      135.07      7.81 o 
  -1   1  18       34.78       39.58      5.62 o 
   0   1  18       71.79       64.18      6.64 o 
   1   1  18       13.52       12.43      3.37 o 
   2   1  18      322.57      327.59     12.38 o 
   3   1  18       21.47       26.25      3.22 o 
   4   1  18       19.70       15.26      2.52 o 
   5   1  18      167.52      158.94      4.85 o 
  -6   2  18        0.30        2.36      2.47 o 
  -5   2  18       13.90       23.95      4.02 o 
  -4   2  18        3.64        6.58      2.75 o 
  -3   2  18       65.96       66.64      7.51 o 
  -2   2  18        1.07       -1.94      1.94 o 
  -1   2  18       45.02       46.87      5.78 o 
   0   2  18       24.28       20.47      4.31 o 
   1   2  18        6.89        4.85      3.32 o 
   2   2  18       32.23       25.46      3.21 o 
   3   2  18      233.77      220.82      9.99 o 
   4   2  18        0.40        1.72      1.95 o 
   5   2  18       94.84      102.89      5.40 o 
  -5   3  18        1.93        6.72      2.88 o 
  -4   3  18       12.86       21.48      3.89 o 
  -3   3  18       47.77       64.57      6.08 o 
  -2   3  18        0.64        1.03      2.81 o 
  -1   3  18       44.77       54.07      9.68 o 
   0   3  18        6.72       13.21      5.32 o 
   1   3  18       12.76       10.29      3.57 o 
   2   3  18      115.92      118.52     11.85 o 
   3   3  18        5.71        4.56      1.86 o 
   4   3  18        3.21        2.57      2.77 o 
   5   3  18       86.83       92.27      5.42 o 
  -5   4  18       16.89       18.67      4.05 o 
  -4   4  18       49.94       49.87      5.51 o 
  -3   4  18      127.57      111.76      7.69 o 
  -2   4  18       20.97       14.75      3.49 o 
  -1   4  18       74.41       73.49      6.31 o 
   0   4  18      263.81      279.10     16.70 o 
   1   4  18       21.66       17.52      3.26 o 
   2   4  18        0.55       -1.42      1.42 o 
   3   4  18      200.30      200.55      7.18 o 
   4   4  18        4.84        5.16      1.95 o 
   5   4  18       10.67       12.18      2.88 o 
  -5   5  18       19.91       26.53      4.54 o 
  -4   5  18       59.53       59.88      6.19 o 
  -3   5  18       16.92       18.89      3.90 o 
  -2   5  18       12.24       11.24      3.28 o 
  -1   5  18       11.88       19.46      5.68 o 
   0   5  18      138.35      157.13     12.45 o 
   1   5  18       28.74       28.24      4.70 o 
   2   5  18      112.53      124.18      5.56 o 
   3   5  18       21.21       23.13      2.98 o 
   4   5  18       22.15       33.65      3.52 o 
  -4   6  18       31.03       34.62      5.17 o 
  -3   6  18       37.49       38.03      5.13 o 
  -2   6  18       30.58       23.47      6.63 o 
  -1   6  18       23.81       17.51      5.39 o 
   0   6  18       86.16       93.35     10.59 o 
   1   6  18        0.91        2.18      2.07 o 
   2   6  18        7.27        8.36      2.14 o 
   3   6  18       83.85       85.01      6.71 o 
   4   6  18       66.03       74.69      5.04 o 
  -3   7  18        0.57        2.29      4.96 o 
  -2   7  18       55.39       74.51      9.92 o 
  -1   7  18        0.98       -3.48      3.48 o 
   0   7  18        8.54        3.77      4.48 o 
   1   7  18       28.14       32.48      4.08 o 
   2   7  18       24.48       21.76      3.73 o 
   3   7  18       75.56       92.19      6.26 o 
  -2   8  18       10.69       12.26      5.96 o 
  -1   8  18        3.97        4.20      4.39 o 
   0   8  18        0.42        3.77      2.21 o 
   1   8  18        1.96        0.69      2.62 o 
   2   8  18       42.52       45.94      6.77 o 
  -5   0  19        9.87        8.06      4.39 o 
  -3   0  19       20.03       18.89      5.39 o 
  -1   0  19      129.10      107.85     12.74 o 
   1   0  19      234.15      251.96     15.55 o 
   3   0  19       13.08       28.72      6.63 o 
  -5   1  19        4.46        9.05      3.12 o 
  -4   1  19        7.53       11.14      3.82 o 
  -3   1  19       10.68       11.10      3.04 o 
  -2   1  19       26.38       32.90      5.07 o 
  -1   1  19       42.76       49.72      6.40 o 
   0   1  19        3.86       12.83      3.68 o 
   1   1  19        3.20        2.81      2.86 o 
   2   1  19       42.73       43.48      5.36 o 
   3   1  19       61.94       59.34      8.40 o 
   4   1  19       47.52       58.62      5.49 o 
  -5   2  19        6.25       10.79      3.77 o 
  -4   2  19        3.06        5.51      3.89 o 
  -3   2  19        4.09        1.53      2.43 o 
  -2   2  19      144.21      145.22      9.44 o 
  -1   2  19        3.87        6.90      3.11 o 
   0   2  19        0.71        1.01      4.91 o 
   1   2  19        0.15       -1.07      2.46 o 
   2   2  19       38.06       61.96      8.78 o 
   3   2  19       23.22       35.29      4.42 o 
   4   2  19      127.31      137.40      7.19 o 
  -5   3  19        1.40        6.34      3.86 o 
  -4   3  19       76.56       75.61      6.66 o 
  -3   3  19        9.27       12.70      3.63 o 
  -2   3  19        1.83       -0.44      2.60 o 
  -1   3  19        0.57        5.11      3.70 o 
   0   3  19        5.30       10.34      4.13 o 
   1   3  19        4.43        7.01      4.20 o 
   2   3  19       95.59      104.88     10.95 o 
   3   3  19       22.26       29.84      4.18 o 
   4   3  19      238.57      258.64      8.57 o 
  -4   4  19        0.13        7.57      3.18 o 
  -3   4  19        0.22       -2.36      2.36 o 
  -2   4  19       47.59       59.09      6.17 o 
  -1   4  19        0.63       -1.14      2.66 o 
   0   4  19      110.14      118.73     11.11 o 
   1   4  19      287.25      293.08     17.60 o 
   2   4  19       35.14       44.32      4.77 o 
   3   4  19       12.29       16.31      2.55 o 
   4   4  19        0.25        4.39      1.93 o 
  -4   5  19        4.03       12.90      3.55 o 
  -3   5  19       67.13       74.14      6.95 o 
  -2   5  19       10.05       12.86      3.58 o 
  -1   5  19       35.73       51.14      8.59 o 
   0   5  19        2.42        5.82      4.39 o 
   1   5  19        2.27        6.96      4.87 o 
   2   5  19        0.53        3.27      3.82 o 
   3   5  19       56.87       56.98      4.42 o 
  -3   6  19       19.23       26.81      7.44 o 
  -2   6  19       13.75        9.44      5.10 o 
  -1   6  19        6.39       10.73      5.20 o 
   0   6  19        2.45        1.34      4.01 o 
   1   6  19       74.35       88.82     10.69 o 
   2   6  19      256.91      301.23     11.88 o 
  -1   7  19        2.12        2.10      4.48 o 
   0   7  19        8.06       17.84      6.11 o 
  -4   0  20        5.13        3.29      3.63 o 
  -2   0  20        0.87       10.69      4.77 o 
   0   0  20       26.57       31.86      6.92 o 
   2   0  20       19.02       44.93      7.73 o 
  -4   1  20        9.26        9.30      4.10 o 
  -3   1  20       29.59       38.87      9.44 o 
  -2   1  20       20.10       22.79      4.31 o 
  -1   1  20        0.48        6.08      3.37 o 
   0   1  20      102.71      115.57      8.37 o 
   1   1  20       21.08       26.99      6.75 o 
   2   1  20       81.27       82.86      6.87 o 
   3   1  20        5.86       15.12      5.06 o 
  -4   2  20       19.58       25.14      5.96 o 
  -3   2  20       11.94       16.57      6.65 o 
  -2   2  20       22.01       27.03      4.80 o 
  -1   2  20       14.06       13.29      3.79 o 
   0   2  20        6.26        8.86      6.46 o 
   1   2  20       27.54       34.42      5.08 o 
   2   2  20       12.71       19.56      5.68 o 
   3   2  20      357.59      393.15     21.23 o 
  -3   3  20       44.10       51.74      5.94 o 
  -2   3  20       31.13       36.37      5.30 o 
  -1   3  20        4.59        1.98      2.69 o 
   0   3  20        0.23        3.28      2.89 o 
   1   3  20        1.45        8.01      4.15 o 
   2   3  20        3.92        9.49      4.67 o 
   3   3  20        3.68       10.57      2.87 o 
  -3   4  20        0.04        5.82      3.82 o 
  -2   4  20       57.94       59.53      9.30 o 
  -1   4  20        1.87        1.62      4.25 o 
   0   4  20      100.39      104.89     11.50 o 
   1   4  20       50.73       57.00      8.92 o 
   2   4  20       61.45       80.53      6.31 o 
  -1   5  20       44.72       36.63      7.92 o 
   0   5  20      119.28      136.62     12.02 o 
   1   5  20       14.61       19.41      6.11 o 
  -1   0  21        6.34       10.64      5.58 o 
   1   0  21      149.81      148.11     12.21 o 
  -2   1  21        3.49        7.98      3.54 o 
  -1   1  21        5.78        6.11      3.60 o 
   0   1  21       19.63       14.76      3.80 o 
   1   1  21        6.46        8.20      3.50 o 
   2   1  21       44.35       49.04      8.44 o 
  -2   2  21       22.38       29.15      6.92 o 
  -1   2  21        1.26        0.83      3.02 o 
   0   2  21        4.27        1.59      3.09 o 
   1   2  21       37.82       38.83      7.97 o 
  -1   3  21       34.31       50.85      9.44 o 
   0   3  21        0.06       -3.53      3.53 o 
                                                 
